# Supplementary material for: Establishment of a two-tiered molecular identification system for Dracaena species – the source plants of dragon’s blood
Source: Front Plant Sci. 2026 Jul 16;17:1851019. doi: 10.3389/fpls.2026.1851019 (PMC13420402; doi:10.3389/fpls.2026.1851019)
Supplement: Supplementary file 1 [file Table1.xlsx]

## Sheet: Sheet1
Supplementary table S1 Experimental materials and collected informaiton
NO.	Code	trnP-psaJ	psbK-psbI	SSR	Identification Result	Origin informaiton
1	GuagnX-CZ1-W	D. cambodiana	——	D. cochinchinensis	Dracaena sp. from Guangxi	Guangxi, Chongzuo
2	GuagnX-CZ2-W	D. cambodiana	——	D. cochinchinensis	Dracaena sp. from Guangxi	Guangxi, Chongzuo
3	HaiN-CJ-W	D. cambodiana	——	D. cambodiana	D. cambodiana	Hainan, Changjiang
4	HaiN-DF1-W	D. cambodiana	D. cambodiana	D. cambodiana	D. cambodiana	Hainan, Dongfang
5	HaiN-DF2-W	D. cambodiana	D. cambodiana	D. cambodiana	D. cambodiana	Hainan, Dongfang
6	HaiN-HK-HZZ2-N	D. cambodiana	D. cambodiana	D. cambodiana	D. cambodiana	Hainan, Haikou
7	HaiN-HK-TKT1-N	D. cambodiana	No	D. cambodiana	D. cambodiana	Hainan, Haikou
8	HaiN-HK-TKT2-N	D. cochinchinensis	No	D. cochinchinensis	D. cochinchinensis	Hainan, Haikou
9	HaiN-HK-TKT3-N	D. cochinchinensis	No	D. cochinchinensis	D. cochinchinensis	Hainan, Haikou
10	HaiN-LD1-W	D. cambodiana	D. cambodiana	D. cambodiana	D. cambodiana	Hainan, Ledong
11	HaiN-LD2-W	D. cambodiana	D. cambodiana	D. cambodiana	D. cambodiana	Hainan, Ledong
12	HaiN-LD3-W	D. cambodiana	D. cambodiana	D. cambodiana	D. cambodiana	Hainan, Ledong
13	HaiN-LG3-W	D. cambodiana	——	D. cambodiana	D. cambodiana	Hainnan, Lingao
14	HaiN-LS1-W	D. cambodiana	D. cambodiana	D. cambodiana	D. cambodiana	Hainan, Lingshui
15	HaiN-LS2-W	D. cambodiana	D. cambodiana	D. cambodiana	D. cambodiana	Hainan, Lingshui
16	HaiN-SY6-W	D. cambodiana	D. cambodiana	D. cambodiana	D. cambodiana	Hainan, Sanya
17	HaiN-SY8-W	D. cambodiana	D. cambodiana	D. cambodiana	D. cambodiana	Hainan, Sanya
18	HaiN-WC1-W	D. cambodiana	D. cambodiana	D. cambodiana	D. cambodiana	Hainan, Wenchang
19	HaiN-WN2-W	D. cambodiana	——	D. cambodiana	D. cambodiana	Hainan, Wanning
20	HaiN-WN-BHZ4-N	D.reflexa	D.reflexa	D.reflexa	D.reflexa	Hainan, Wanning
21	HaiN-WN-W	D. cambodiana	D. cambodiana	D. cambodiana	D. cambodiana	Hainan, Wanning
22	HaiN-WN-XLXS2-N	D.fragrans	D.fragrans	D.fragrans	D.fragrans	Hainan, Wanning
23	YunN-PE2-W	D. cochinchinensis	——	——	——	Yunnan, Puer
24	YunN-PE1-W	“Yanzong”	——	“Yanzong”	“Yanzong”	Yunnan, Puer
25	YunN-XSBN5-N	D. cambodiana	D. cambodiana	D. cambodiana	D. cambodiana	Yunan, Xishaungbanna
26	YunN-XSBN6-N	D. cochinchinenis	——	D. cochinchinensis	D. cochinchinensis	Yunan, Xishaungbanna
27	D. draco-MN990038	D. draco	D. draco	No	D. draco	Celiński et al.（2020）
28	D.cinnabari-OM961177	D.cinnabari	D.cinnabari	No	D.cinnabari	Celinski et al.（2022）
29	D.cinnabari-OK235335	D.cinnabari	D.cinnabari	No	——	Ahmad et al., 2022
30	D.serrulata-MT408026	D.serrulata	D.serrulata	No	——	Ahmad et al., 2022
31	D.fragrans-MW123093	D.fragrans	D.fragrans	No	D.fragrans	Jiang, et al, 2021
32	D.cambodian-MN200194	D. cambodiana	D. cambodiana	No	D. cambodiana	Zhang et al., 2021
33	D. cambodiana-DY509	D. cochinchinensis	——	No	D. cochinchinensis	Xin et al., 2024
34	D. cambodiana-YX24	D. cochinchinensis	——	No	D. cochinchinensis	Xin et al., 2024
35	D. cambodiana-DY502	D. cochinchinensis	——	No	D. cochinchinensis	Xin et al., 2024
36	D. cochinchinensis-MN200195	D. cochinchinensis	——	No	D.cochinchinensis	Zhang et al., 2021
37	D.fragrans-YX13	D.fragrans	D.fragrans	No	D.fragrans	Xin et al., 2024
38	D.saposchnikowii-YX03	“Yanzong”	——	No	“Yanzong”	Xin et al., 2024
39	D.saposchnikowii-YX30	“Yanzong”	——	No	“Yanzong”	Xin et al., 2024
40	D. sp1-YX28	D. cambodiana	D. cambodiana	No	D.cambodiana	Xin et al., 2024
41	D. sp1-YX33	D. cambodiana	D. cambodiana	No	D. cambodiana	Xin et al., 2024
42	D. sp1-YX34	D. cambodiana	D. cambodiana	No	D. cambodiana	Xin et al., 2024
43	D. sp2-YX05	D. cambodiana	——	No	Dracaena sp.from Laos	Xin et al., 2024
44	D. sp2-YX08	D. cochinchinensis	——	No	——	Xin et al., 2024
Note: "——" means the system is unable to authenticate
