# Supplementary material for: Establishment of a two-tiered molecular identification system for Dracaena species – the source plants of dragon’s blood
Source: Front Plant Sci. 2026 Jul 16;17:1851019. doi: 10.3389/fpls.2026.1851019 (PMC13420402; doi:10.3389/fpls.2026.1851019)
Supplement: Supplementary file 2 [file Table2.xlsx]

## Sheet: RP2154-2273+2386
						Supplementary Table S2 amplification success rates of the 16 SSR markers
	Code	pop	DSSR-006		DSSR-013		DSSR-022		DSSR-026		DSSR-039		DSSR-050		DSSR-056		DSSR-063		DSSR-065		DSSR-079		DSSR-080		DSSR-086		DSSR-087		DSSR-174		DSSR-187		DSSR-188
	Amplification efficiency（%)		100		96.55		100		100		97.7		97.7		100		97.7		100		100		100		100		98.85		100		100		98.85
1	BeiJ-1-N	allinone	171	171	280	280	267	274	287	287	0	0	289	289	253	253	262	262	242	242	184	184	286	286	282	282	280	285	239	239	285	285	270	270
2	BeiJ-2-N	allinone	176	176	280	280	244	274	292	292	364	364	289	289	253	257	0	0	234	242	190	190	288	288	291	295	276	278	242	245	293	293	265	268
3	HaiN-CJ-W	allinone	176	176	280	280	244	244	296	296	364	364	289	289	253	257	257	269	234	242	190	190	288	293	291	291	277	278	245	245	293	293	265	265
4	GuangX-CZ1-W	allinone	171	171	278	278	274	274	287	296	364	364	0	0	253	253	262	262	238	242	186	186	279	284	297	297	276	278	239	239	297	297	270	273
5	GuangX-CZ2-W	allinone	176	176	276	276	274	274	282	292	374	374	277	289	253	253	262	262	244	244	186	186	279	279	288	295	276	289	239	239	295	299	268	268
6	HaiN-CM1-N	allinone	176	176	280	280	244	244	292	292	359	359	296	296	257	257	257	269	242	242	190	190	288	288	291	291	276	284	242	245	290	293	265	268
7	HaiN-DA-1-N	allinone	176	181	280	280	244	244	292	296	364	364	289	289	253	257	257	257	234	242	190	190	284	288	291	291	276	278	245	245	293	293	265	268
8	HaiN-DF1-W	allinone	176	176	280	280	244	244	296	296	364	364	289	289	253	257	257	269	234	242	190	190	288	293	291	291	276	278	245	245	293	293	265	265
9	HaiN-DF2-W	allinone	176	176	280	280	244	244	296	296	364	364	289	289	253	257	257	269	234	242	190	190	288	293	291	291	276	278	245	245	293	293	265	265
10	HaiN-DF3-N	allinone	176	176	280	280	244	244	296	296	364	364	289	289	253	257	257	269	234	242	190	190	288	293	291	291	276	278	245	245	293	293	265	265
11	HaiN-HK-10-N	allinone	176	176	280	280	244	244	292	292	364	364	296	296	257	257	257	269	242	242	190	190	288	288	291	291	276	278	242	245	290	293	265	268
12	ChengD-WJ1-N	allinone	176	176	280	280	244	244	292	292	364	364	296	296	257	257	257	269	242	242	190	190	288	288	291	291	276	278	242	245	290	293	265	268
13	ChengD-WJ2-N	allinone	181	181	280	280	236	244	292	292	364	364	289	289	253	257	257	257	242	242	190	190	288	288	295	295	276	278	245	245	293	293	268	268
14	HaiN-HK-13-N	allinone	181	181	280	280	244	244	296	296	364	364	289	289	257	257	257	269	234	242	190	190	288	288	291	295	276	278	245	245	293	293	265	265
15	GuangD-SZ5-N	allinone	176	176	280	280	244	244	292	292	364	364	289	289	257	257	257	269	242	242	190	190	288	288	291	291	276	278	245	245	293	293	265	265
16	HaiN-HK-16-N	allinone	176	176	280	280	244	244	292	292	364	364	296	296	257	257	257	269	242	242	190	190	288	288	291	291	276	278	242	245	290	293	265	268
17	HaiN-HK-17-N	allinone	176	176	280	280	244	244	292	292	364	364	296	296	257	257	257	269	242	242	190	190	288	288	291	291	276	278	242	245	290	293	265	268
18	HaiN-HK-TKT2-LC	allinone	171	171	280	280	270	274	292	292	364	364	277	289	253	253	257	269	242	242	186	186	279	279	295	295	276	278	239	239	297	297	268	268
19	HaiN-HK-TKT3-LC	allinone	171	171	280	280	270	274	292	292	364	364	277	289	253	253	257	269	242	242	186	186	279	279	295	295	276	278	239	239	297	297	268	268
20	HaiN-HK-1-N	allinone	181	181	280	280	244	244	292	292	357	357	289	289	257	257	257	257	242	242	190	190	284	288	291	291	280	282	245	245	293	293	265	265
21	GuangD-GZ2-N	allinone	181	181	280	280	244	244	292	292	357	357	289	289	257	257	257	257	242	242	190	190	288	293	291	291	280	282	245	245	293	293	265	268
22	GuangD-GZ3-N	allinone	181	181	280	280	244	244	292	292	364	364	289	289	257	257	257	269	234	242	190	190	288	293	295	295	276	278	245	245	293	293	265	265
23	GuangD-SZ4-N	allinone	176	176	280	280	244	244	292	292	364	364	296	296	257	257	257	269	242	242	190	190	288	288	291	291	276	278	242	245	290	293	265	268
24	GuangD-HZ1-N	allinone	176	176	280	280	244	244	292	292	364	364	296	296	257	257	257	269	242	242	190	190	288	288	291	291	276	278	242	245	290	293	265	268
25	HaiN-HK-8-N	allinone	176	181	280	280	244	244	292	292	364	364	289	296	253	257	257	269	242	242	190	190	288	288	295	295	278	278	245	245	290	293	265	268
26	HaiN-HK-9-N	allinone	176	176	280	280	244	244	292	292	364	364	296	296	257	257	257	269	242	242	190	190	288	288	291	291	276	278	242	245	290	293	265	268
27	HaiN-HK-HZZ1	allinone	181	181	285	285	244	244	292	292	364	364	289	289	257	257	269	269	242	242	190	190	284	293	291	291	276	278	245	245	290	293	265	265
28	HaiN-HK-HZZ2	allinone	181	181	285	285	244	244	292	292	364	364	289	289	257	257	269	269	242	242	190	190	284	293	286	291	276	278	245	245	290	293	265	265
29	HaiN-HK-TKT1-ZX	allinone	176	181	280	280	244	244	296	296	364	364	289	296	257	257	257	257	234	242	190	190	288	288	291	291	276	278	245	245	293	293	265	268
30	HaiN-HK-TKT2-ZX	allinone	171	171	276	276	274	274	292	292	364	364	277	289	253	253	262	262	244	244	188	190	284	284	288	297	276	278	249	249	297	297	268	268
31	HaiN-LD1-W	allinone	176	176	280	280	244	244	296	296	364	364	296	296	253	253	257	269	234	242	190	190	284	288	291	291	276	278	227	227	290	293	265	268
32	HaiN-LD2-W	allinone	176	176	280	280	244	244	292	292	364	364	289	289	253	257	269	269	234	242	190	190	293	293	291	291	276	278	245	245	290	293	265	268
33	HaiN-LG-1-N	allinone	181	181	280	280	244	244	292	292	0	0	289	296	253	253	257	257	234	234	190	190	288	288	291	291	276	280	245	245	293	293	265	265
34	HaiN-LG-2-N	allinone	181	181	280	280	244	244	292	292	368	368	289	289	253	257	257	269	234	242	190	190	284	288	291	291	276	278	245	245	293	293	265	268
35	HaiN-LG-3-N	allinone	181	181	280	280	244	244	292	292	364	368	289	289	257	257	257	269	234	242	190	190	288	293	291	295	276	278	245	245	293	293	265	265
36	HaiN-LG-4-N	allinone	176	176	280	280	244	244	292	292	364	364	289	289	253	257	267	267	234	234	190	190	288	288	295	295	276	278	242	245	293	293	265	265
37	HaiN-LG-5-N	allinone	176	181	280	280	244	244	292	292	364	368	289	289	257	257	0	0	242	242	190	190	288	293	291	295	0	0	242	242	293	293	265	268
38	HaiN-LG3-W	allinone	181	181	280	280	244	244	292	292	364	364	289	289	257	257	269	269	242	242	190	190	284	288	291	295	276	278	245	245	293	293	265	265
39	HaiN-LS-1-W	allinone	176	181	280	280	244	244	292	292	364	364	289	289	257	257	257	257	242	242	190	190	288	288	291	291	278	278	245	245	293	293	265	268
40	HaiN-LS-2-W	allinone	181	181	280	280	244	274	292	296	364	364	289	289	253	253	257	269	242	242	190	190	288	293	291	295	278	278	242	242	293	293	265	268
41	HaiN-QH-2-N	allinone	176	176	280	280	244	244	292	292	364	364	296	296	257	257	257	269	242	242	190	190	288	288	291	291	278	278	242	245	290	293	265	268
42	HaiN-QH-3-N	allinone	181	181	280	280	244	244	292	292	364	364	289	296	253	253	257	269	234	242	190	190	288	288	291	291	276	278	245	245	290	290	265	268
43	HaiN-QH-4-N	allinone	181	181	280	280	244	244	292	292	364	364	289	289	257	257	257	269	234	234	190	190	288	288	291	291	276	278	245	245	293	293	265	265
44	HaiN-SY4-N	allinone	176	176	280	280	244	244	292	292	364	364	289	289	257	257	257	257	234	234	190	190	284	288	295	295	276	278	227	242	293	293	265	268
45	HaiN-SY-3-N	allinone	181	181	280	280	244	244	292	292	364	364	289	289	257	257	257	257	234	242	190	190	288	288	291	291	276	278	245	245	293	293	265	265
46	HaiN-SY6-W	allinone	176	176	280	280	236	244	296	296	364	364	289	289	253	257	257	257	234	242	190	190	284	288	295	295	276	278	245	245	293	293	265	268
47	HaiN-SY8-W	allinone	181	181	280	280	244	244	292	292	364	364	289	289	253	257	257	257	242	242	190	190	288	293	291	291	276	278	245	245	293	293	265	265
48	HaiN-TC-1-N	allinone	181	181	280	280	244	244	296	296	364	364	289	296	257	257	269	269	234	242	190	190	284	288	291	291	276	278	242	245	293	293	265	265
49	HaiN-WC1-W	allinone	181	181	280	280	244	244	292	296	364	364	289	289	257	257	257	269	242	242	190	190	293	293	291	291	276	278	245	245	293	293	265	268
50	HaiN-WN2-W-TTL	allinone	176	176	280	280	244	244	292	296	364	364	289	289	253	253	269	269	242	242	190	190	288	288	295	295	276	278	242	245	293	293	265	268
51	HaiN-WN11-N-DZD	allinone	176	176	280	280	244	244	292	292	364	364	289	289	257	257	269	269	242	242	190	190	288	293	295	295	276	278	245	245	293	293	265	265
52	HaiN-WN13-N-DZD	allinone	176	176	280	280	244	274	292	292	364	364	289	289	253	257	267	267	234	242	190	190	288	293	291	295	276	278	242	245	293	293	265	265
53	HaiN-WN-15-W-TTL	allinone	181	181	280	280	244	274	292	292	364	368	289	289	253	257	257	269	242	242	190	190	288	288	295	295	276	278	242	245	293	293	265	268
54	HaiN-WN1-W-LNS	allinone	176	176	280	280	244	244	292	292	364	364	289	289	257	257	257	257	242	242	190	190	288	288	291	295	276	278	242	245	293	293	265	265
55	HaiN-WN-4-W	allinone	181	181	280	280	244	244	292	292	364	364	289	289	253	257	257	257	234	242	190	190	284	293	291	291	276	278	245	245	293	293	268	268
56	HaiN-WN-5-N	allinone	176	176	280	280	244	244	296	296	364	364	289	289	253	257	257	269	234	242	190	190	288	293	291	291	276	278	245	245	293	293	265	265
57	HaiN-WN-XLXS	allinone	183	183	0	0	274	274	294	294	364	364	390	390	239	245	260	260	238	238	195	195	276	276	277	288	276	278	220	220	293	293	268	268
58	HaiN-WN-4-BHZ	allinone	196	196	269	269	284	284	294	294	364	364	407	407	245	245	260	260	238	238	183	183	273	273	286	286	276	278	217	217	295	295	270	270
59	ShanD-DZ-1-N	allinone	176	176	280	280	244	244	292	292	364	364	289	289	257	257	257	257	234	234	190	190	284	288	295	295	276	278	227	242	293	293	265	268
60	ShanD-JN-1-N	allinone	176	176	280	280	244	244	292	292	364	364	296	296	257	257	257	269	242	242	190	190	288	288	291	291	276	278	245	245	290	293	265	268
61	YunN-PE1-W	allinone	173	176	271	271	274	278	287	292	364	364	285	285	249	249	262	262	230	230	186	186	279	279	288	295	276	278	220	220	293	293	265	265
62	YunN-PE2-W	allinone	173	176	271	271	278	278	292	292	364	364	285	285	249	249	262	262	230	230	186	186	279	279	295	295	276	278	220	242	293	293	265	265
63	YunN-XSBN-1-N	allinone	181	181	283	283	278	278	287	292	364	364	285	285	249	253	250	250	242	242	196	196	279	279	277	297	276	278	239	239	308	308	258	268
64	YunN-XSBN-2-N	allinone	181	181	283	283	278	278	282	282	364	368	285	285	249	253	250	252	242	242	196	196	279	279	297	297	276	278	239	239	304	308	258	268
65	YunN-XSBN-3-N	allinone	176	176	280	280	244	244	292	292	364	364	296	296	257	257	257	269	242	242	190	190	288	288	291	291	276	278	242	245	290	293	265	268
66	YunN-XSBN-4-N	allinone	176	176	280	280	244	244	292	292	342	342	296	296	257	257	257	269	242	242	190	190	288	288	291	291	282	282	242	245	290	293	265	268
67	YunN-XSBN6	allinone	181	181	283	285	278	278	287	292	379	379	285	285	249	253	250	252	242	242	196	196	279	279	297	297	282	282	239	242	304	308	268	268
68	YunN-XSBN7-N	allinone	181	181	283	285	278	278	287	292	379	379	285	285	249	253	250	250	242	242	196	196	279	279	277	297	282	282	239	242	304	308	258	268
69	YunN-XSBN-AZ1	allinone	173	176	271	271	274	274	292	292	364	364	285	285	249	249	262	262	230	230	186	186	279	279	295	295	276	278	242	242	293	293	265	265
70	YunN-XSBN-AZ2	allinone	173	173	271	271	274	274	287	292	364	364	285	285	249	249	262	262	230	230	186	186	279	279	295	295	276	278	234	242	293	295	265	265
71	HaiN-DF-4-N	allinone	171	171	276	276	274	274	292	292	357	357	277	289	253	253	257	262	242	242	188	188	282	287	288	288	276	282	249	249	299	299	268	268
72	HaiN-DZ-N	allinone	181	181	280	280	244	244	292	292	357	357	289	289	257	257	257	269	234	242	190	190	288	293	291	295	276	282	245	245	293	293	265	265
73	HaiN-HK-20-ZP	allinone	176	176	280	280	274	274	292	292	359	368	289	289	257	257	269	269	242	242	190	190	284	288	291	291	274	303	245	245	293	293	265	265
74	HaiN-LD3-W	allinone	176	176	280	280	244	244	292	292	359	366	289	289	257	257	257	269	234	242	190	190	284	293	291	291	276	303	242	245	293	293	268	268
75	HaiN-SY7-W	allinone	181	181	280	280	244	244	292	292	364	364	289	289	257	257	269	269	234	242	190	190	288	288	291	291	276	278	245	245	293	293	265	265
76	HuN-CS-1-N	allinone	176	176	280	280	244	244	296	296	364	364	289	289	253	257	257	269	234	242	190	190	288	293	291	291	276	278	245	245	293	293	265	265
77	HuN-CS-2-N	allinone	176	176	280	280	244	244	296	296	364	364	289	289	253	257	257	269	234	242	190	190	288	293	291	291	276	278	245	245	293	293	265	265
78	LiaoN-LY-N	allinone	176	176	280	280	244	244	292	292	359	366	289	289	253	257	257	257	242	242	190	190	284	288	291	291	276	303	245	245	293	293	265	268
79	YunN-XSBN-5	allinone	181	181	280	280	244	244	292	292	364	364	289	296	253	257	257	257	234	234	190	190	284	288	291	291	276	278	245	245	293	293	265	265
80	YunN-GM-N	allinone	176	176	280	280	244	274	292	292	364	364	289	289	253	257	257	267	234	242	190	190	288	298	291	295	276	278	242	245	293	293	265	265
81	YunN-XSBN-BHZ	allinone	196	196	269	269	284	284	294	294	364	364	407	407	245	245	260	260	238	238	182	182	273	273	286	286	276	278	217	217	295	295	270	270
82	YunN-XSBN-N	allinone	196	196	269	269	284	284	294	294	364	364	372	377	245	245	260	260	238	238	184	184	273	273	286	286	276	278	217	217	293	295	270	277
83	YunN-XSBN-N-BNHN	allinone	181	181	0	0	274	278	287	299	364	364	285	285	249	253	250	252	242	247	196	196	279	279	277	297	276	278	239	239	304	304	258	273
84	YunN-XSBN-N-BNYN	allinone	181	181	280	280	278	278	287	299	364	364	285	285	249	253	250	252	242	247	196	196	279	279	277	297	276	278	239	239	301	304	268	268
85	YunN-XSBN-JYLXS-2	allinone	171	171	280	280	274	274	292	292	364	364	289	289	253	253	250	272	242	242	186	186	284	284	288	288	276	278	239	239	297	297	0	0
86	YunN-XSBN-JYLXS	allinone	171	176	276	276	274	282	292	292	364	368	289	289	253	253	262	262	244	244	186	186	279	279	288	295	276	278	224	239	293	295	268	273
87	YunN-XSBN-XLXS	allinone	183	183	0	0	274	274	294	294	379	379	390	390	239	245	260	262	238	238	188	195	276	276	277	291	282	282	214	224	295	295	268	268
