# Supplementary material for: Establishment of a two-tiered molecular identification system for Dracaena species – the source plants of dragon’s blood
Source: Front Plant Sci. 2026 Jul 16;17:1851019. doi: 10.3389/fpls.2026.1851019 (PMC13420402; doi:10.3389/fpls.2026.1851019)
Supplement: Supplementary file 3 [file Table3.xlsx]

## Sheet: trnP-psaJ
seqid (query 1)	seqid (query 2)	p	p-gaps	jc	k2p	p	p-gaps	jc	k2p	p	p-gaps	jc	k2p	p	p-gaps	jc	k2p	p	p-gaps	jc	k2p	p	p-gaps	jc	k2p	p	p-gaps	jc	k2p	p	p-gaps	jc	k2p	p	p-gaps	jc	k2p	p	p-gaps	jc	k2p	p	p-gaps	jc	k2p	p	p-gaps	jc	k2p
D	D	NA	NA	NA	NA	0	0.0083	0	0	0	0.0083	0	0	0.0028	0.011	0.0028	0.0028	0.0111	0.0193	0.0112	0.0112	0.014	0.0249	0.0141	0.0141	0	0.0083	0	0	0.0055	0.0191	0.0055	0.0055	0.0111	0.0193	0.0112	0.0112	0.0111	0.0193	0.0112	0.0112	0.0056	0.0138	0.0056	0.0056	0.0056	0.0138	0.0056	0.0056
D	HaiN-HK-TKT2-N	0	0.0083	0	0	cambodiana-MN200194	NA	-	sp3-GX-YX08	-	-	inter-species
D	HaiN-HK-TKT3-N	0	0.0083	0	0	cambodiana-MN200194	NA	-	sp3-GX-YX08	-	-	inter-species
D	GuagnX-CZ1-W	0.0028	0.0055	0.0028	0.0028	cambodiana-MN200194	NA	-	sp3-GX-YX08	-	-	inter-species
D	GuagnX-CZ2-W	0.0028	0.0028	0.0028	0.0028	cambodiana-MN200194	NA	-	sp3-GX-YX08	-	-	inter-species
D	HaiN-CJ-W	0	0.0055	0	0	cambodiana-MN200194	NA	-	sp3-GX-YX08	-	-	inter-species
D	HaiN-DF1-W	0	0	0	0	cambodiana-MN200194	NA	-	sp3-GX-YX08	-	-	inter-species
D	HaiN-DF2-W	0	0	0	0	cambodiana-MN200194	NA	-	sp3-GX-YX08	-	-	inter-species
D	HaiN-HK-HZZ2-N	0	0	0	0	cambodiana-MN200194	NA	-	sp3-GX-YX08	-	-	inter-species
D	HaiN-HK-TKT1-N	0	0	0	0	cambodiana-MN200194	NA	-	sp3-GX-YX08	-	-	inter-species
D	HaiN-LD1-W	0	0	0	0	cambodiana-MN200194	NA	-	sp3-GX-YX08	-	-	inter-species
D	HaiN-LD2-W	0	0	0	0	cambodiana-MN200194	NA	-	sp3-GX-YX08	-	-	inter-species
D	HaiN-LD3-W	0	0	0	0	cambodiana-MN200194	NA	-	sp3-GX-YX08	-	-	inter-species
D	HaiN-LG3-W	0	0.0055	0	0	cambodiana-MN200194	NA	-	sp3-GX-YX08	-	-	inter-species
D	HaiN-LS1-W	0	0	0	0	cambodiana-MN200194	NA	-	sp3-GX-YX08	-	-	inter-species
D	HaiN-LS2-W	0	0	0	0	cambodiana-MN200194	NA	-	sp3-GX-YX08	-	-	inter-species
D	HaiN-SY1-W	0	0	0	0	cambodiana-MN200194	NA	-	sp3-GX-YX08	-	-	inter-species
D	HaiN-SY2-W	0	0	0	0	cambodiana-MN200194	NA	-	sp3-GX-YX08	-	-	inter-species
D	HaiN-WC1-W	0	0	0	0	cambodiana-MN200194	NA	-	sp3-GX-YX08	-	-	inter-species
D	HaiN-WN2-W	0	0.0055	0	0	cambodiana-MN200194	NA	-	sp3-GX-YX08	-	-	inter-species
D	HaiN-WN-BHZ4-N	0.0116	0.058	0.0117	0.0117	cambodiana-MN200194	NA	-	sp3-GX-YX08	-	-	inter-species
D	HaiN-WN-1-W	0	0	0	0	cambodiana-MN200194	NA	-	sp3-GX-YX08	-	-	inter-species
D	HaiN-WN-XLXS2-N	0.0111	0.0193	0.0112	0.0112	cambodiana-MN200194	NA	-	sp3-GX-YX08	-	-	inter-species
D	YunN-PE2-W	0	0.0083	0	0	cambodiana-MN200194	NA	-	sp3-GX-YX08	-	-	inter-species
D	YunN-PE1-W	0.0056	0.0138	0.0056	0.0056	cambodiana-MN200194	NA	-	sp3-GX-YX08	-	-	inter-species
D	YunN-XSBN5-N	0	0	0	0	cambodiana-MN200194	NA	-	sp3-GX-YX08	-	-	inter-species
D	YunN-XSBN6-N	0.0028	0.011	0.0028	0.0028	cambodiana-MN200194	NA	-	sp3-GX-YX08	-	-	inter-species
D	D	0	0.0083	0	0	NA	NA	NA	NA	0.0028	0.0028	0.0028	0.0028	0.0028	0.0028	0.0028	0.0028	0.0111	0.0166	0.0112	0.0112	0.014	0.0222	0.0141	0.0141	0	0	0	0	0.0055	0.0218	0.0056	0.0056	0.0139	0.0139	0.014	0.014	0.0139	0.0139	0.014	0.014	0.0083	0.0083	0.0084	0.0084	0.0055	0.0055	0.0056	0.0056
D	HaiN-HK-TKT2-N	0.0028	0.0028	0.0028	0.0028	cambodiana-DY509	NA	-	sp3-GX-YX08	-	-	inter-species
D	HaiN-HK-TKT3-N	0.0028	0.0028	0.0028	0.0028	cambodiana-DY509	NA	-	sp3-GX-YX08	-	-	inter-species
D	GuagnX-CZ1-W	0.0028	0.0083	0.0028	0.0028	cambodiana-DY509	NA	-	sp3-GX-YX08	-	-	inter-species
D	GuagnX-CZ2-W	0.0028	0.011	0.0028	0.0028	cambodiana-DY509	NA	-	sp3-GX-YX08	-	-	inter-species
D	HaiN-CJ-W	0	0.0083	0	0	cambodiana-DY509	NA	-	sp3-GX-YX08	-	-	inter-species
D	HaiN-DF1-W	0	0.0083	0	0	cambodiana-DY509	NA	-	sp3-GX-YX08	-	-	inter-species
D	HaiN-DF2-W	0	0.0083	0	0	cambodiana-DY509	NA	-	sp3-GX-YX08	-	-	inter-species
D	HaiN-HK-HZZ2-N	0	0.0083	0	0	cambodiana-DY509	NA	-	sp3-GX-YX08	-	-	inter-species
D	HaiN-HK-TKT1-N	0	0.0083	0	0	cambodiana-DY509	NA	-	sp3-GX-YX08	-	-	inter-species
D	HaiN-LD1-W	0	0.0083	0	0	cambodiana-DY509	NA	-	sp3-GX-YX08	-	-	inter-species
D	HaiN-LD2-W	0	0.0083	0	0	cambodiana-DY509	NA	-	sp3-GX-YX08	-	-	inter-species
D	HaiN-LD3-W	0	0.0083	0	0	cambodiana-DY509	NA	-	sp3-GX-YX08	-	-	inter-species
D	HaiN-LG3-W	0	0.0083	0	0	cambodiana-DY509	NA	-	sp3-GX-YX08	-	-	inter-species
D	HaiN-LS1-W	0	0.0083	0	0	cambodiana-DY509	NA	-	sp3-GX-YX08	-	-	inter-species
D	HaiN-LS2-W	0	0.0083	0	0	cambodiana-DY509	NA	-	sp3-GX-YX08	-	-	inter-species
D	HaiN-SY1-W	0	0.0083	0	0	cambodiana-DY509	NA	-	sp3-GX-YX08	-	-	inter-species
D	HaiN-SY2-W	0	0.0083	0	0	cambodiana-DY509	NA	-	sp3-GX-YX08	-	-	inter-species
D	HaiN-WC1-W	0	0.0083	0	0	cambodiana-DY509	NA	-	sp3-GX-YX08	-	-	inter-species
D	HaiN-WN2-W	0	0.0083	0	0	cambodiana-DY509	NA	-	sp3-GX-YX08	-	-	inter-species
D	HaiN-WN-BHZ4-N	0.0087	0.0526	0.0087	0.0088	cambodiana-DY509	NA	-	sp3-GX-YX08	-	-	inter-species
D	HaiN-WN-1-W	0	0.0083	0	0	cambodiana-DY509	NA	-	sp3-GX-YX08	-	-	inter-species
D	HaiN-WN-XLXS2-N	0.0139	0.0139	0.014	0.014	cambodiana-DY509	NA	-	sp3-GX-YX08	-	-	inter-species
D	YunN-PE2-W	0.0028	0.0028	0.0028	0.0028	cambodiana-DY509	NA	-	sp3-GX-YX08	-	-	inter-species
D	YunN-PE1-W	0.0083	0.0083	0.0084	0.0084	cambodiana-DY509	NA	-	sp3-GX-YX08	-	-	inter-species
D	YunN-XSBN5-N	0	0.0083	0	0	cambodiana-DY509	NA	-	sp3-GX-YX08	-	-	inter-species
D	YunN-XSBN6-N	0.0028	0.0028	0.0028	0.0028	cambodiana-DY509	NA	-	sp3-GX-YX08	-	-	inter-species
D	D	0	0.0083	0	0	0.0028	0.0028	0.0028	0.0028	NA	NA	NA	NA	0.0055	0.0055	0.0056	0.0056	0.0111	0.0166	0.0112	0.0112	0.014	0.0222	0.0141	0.0141	0.0028	0.0028	0.0028	0.0028	0.0028	0.0191	0.0028	0.0028	0.0166	0.0166	0.0168	0.0168	0.0166	0.0166	0.0168	0.0168	0.0055	0.0055	0.0056	0.0056	0.0083	0.0083	0.0084	0.0084
D	HaiN-HK-TKT2-N	0	0	0	0	cambodiana-YX24	NA	-	sp3-GX-YX08	-	-	inter-species
D	HaiN-HK-TKT3-N	0	0	0	0	cambodiana-YX24	NA	-	sp3-GX-YX08	-	-	inter-species
D	GuagnX-CZ1-W	0	0.0055	0	0	cambodiana-YX24	NA	-	sp3-GX-YX08	-	-	inter-species
D	GuagnX-CZ2-W	0	0.0083	0	0	cambodiana-YX24	NA	-	sp3-GX-YX08	-	-	inter-species
D	HaiN-CJ-W	0	0.0083	0	0	cambodiana-YX24	NA	-	sp3-GX-YX08	-	-	inter-species
D	HaiN-DF1-W	0	0.0083	0	0	cambodiana-YX24	NA	-	sp3-GX-YX08	-	-	inter-species
D	HaiN-DF2-W	0	0.0083	0	0	cambodiana-YX24	NA	-	sp3-GX-YX08	-	-	inter-species
D	HaiN-HK-HZZ2-N	0	0.0083	0	0	cambodiana-YX24	NA	-	sp3-GX-YX08	-	-	inter-species
D	HaiN-HK-TKT1-N	0	0.0083	0	0	cambodiana-YX24	NA	-	sp3-GX-YX08	-	-	inter-species
D	HaiN-LD1-W	0	0.0083	0	0	cambodiana-YX24	NA	-	sp3-GX-YX08	-	-	inter-species
D	HaiN-LD2-W	0	0.0083	0	0	cambodiana-YX24	NA	-	sp3-GX-YX08	-	-	inter-species
D	HaiN-LD3-W	0	0.0083	0	0	cambodiana-YX24	NA	-	sp3-GX-YX08	-	-	inter-species
D	HaiN-LG3-W	0	0.0083	0	0	cambodiana-YX24	NA	-	sp3-GX-YX08	-	-	inter-species
D	HaiN-LS1-W	0	0.0083	0	0	cambodiana-YX24	NA	-	sp3-GX-YX08	-	-	inter-species
D	HaiN-LS2-W	0	0.0083	0	0	cambodiana-YX24	NA	-	sp3-GX-YX08	-	-	inter-species
D	HaiN-SY1-W	0	0.0083	0	0	cambodiana-YX24	NA	-	sp3-GX-YX08	-	-	inter-species
D	HaiN-SY2-W	0	0.0083	0	0	cambodiana-YX24	NA	-	sp3-GX-YX08	-	-	inter-species
D	HaiN-WC1-W	0	0.0083	0	0	cambodiana-YX24	NA	-	sp3-GX-YX08	-	-	inter-species
D	HaiN-WN2-W	0	0.0083	0	0	cambodiana-YX24	NA	-	sp3-GX-YX08	-	-	inter-species
D	HaiN-WN-BHZ4-N	0.0116	0.0554	0.0117	0.0117	cambodiana-YX24	NA	-	sp3-GX-YX08	-	-	inter-species
D	HaiN-WN-1-W	0	0.0083	0	0	cambodiana-YX24	NA	-	sp3-GX-YX08	-	-	inter-species
D	HaiN-WN-XLXS2-N	0.0166	0.0166	0.0168	0.0168	cambodiana-YX24	NA	-	sp3-GX-YX08	-	-	inter-species
D	YunN-PE2-W	0	0	0	0	cambodiana-YX24	NA	-	sp3-GX-YX08	-	-	inter-species
D	YunN-PE1-W	0.0055	0.0055	0.0056	0.0056	cambodiana-YX24	NA	-	sp3-GX-YX08	-	-	inter-species
D	YunN-XSBN5-N	0	0.0083	0	0	cambodiana-YX24	NA	-	sp3-GX-YX08	-	-	inter-species
D	YunN-XSBN6-N	0.0055	0.0055	0.0056	0.0056	cambodiana-YX24	NA	-	sp3-GX-YX08	-	-	inter-species
D	D	0.0028	0.011	0.0028	0.0028	0.0028	0.0028	0.0028	0.0028	0.0055	0.0055	0.0056	0.0056	NA	NA	NA	NA	0.0139	0.0194	0.0141	0.0141	0.0168	0.0249	0.0169	0.017	0.0028	0.0028	0.0028	0.0028	0.0083	0.0245	0.0084	0.0084	0.0166	0.0166	0.0168	0.0168	0.0166	0.0166	0.0168	0.0168	0.0111	0.0111	0.0112	0.0112	0.0083	0.0083	0.0084	0.0084
D	HaiN-HK-TKT2-N	0.0055	0.0055	0.0056	0.0056	cambodiana-DY502	NA	-	sp3-GX-YX08	-	-	inter-species
D	HaiN-HK-TKT3-N	0.0055	0.0055	0.0056	0.0056	cambodiana-DY502	NA	-	sp3-GX-YX08	-	-	inter-species
D	GuagnX-CZ1-W	0.0056	0.011	0.0056	0.0056	cambodiana-DY502	NA	-	sp3-GX-YX08	-	-	inter-species
D	GuagnX-CZ2-W	0.0056	0.0138	0.0056	0.0056	cambodiana-DY502	NA	-	sp3-GX-YX08	-	-	inter-species
D	HaiN-CJ-W	0.0028	0.011	0.0028	0.0028	cambodiana-DY502	NA	-	sp3-GX-YX08	-	-	inter-species
D	HaiN-DF1-W	0.0028	0.011	0.0028	0.0028	cambodiana-DY502	NA	-	sp3-GX-YX08	-	-	inter-species
D	HaiN-DF2-W	0.0028	0.011	0.0028	0.0028	cambodiana-DY502	NA	-	sp3-GX-YX08	-	-	inter-species
D	HaiN-HK-HZZ2-N	0.0028	0.011	0.0028	0.0028	cambodiana-DY502	NA	-	sp3-GX-YX08	-	-	inter-species
D	HaiN-HK-TKT1-N	0.0028	0.011	0.0028	0.0028	cambodiana-DY502	NA	-	sp3-GX-YX08	-	-	inter-species
D	HaiN-LD1-W	0.0028	0.011	0.0028	0.0028	cambodiana-DY502	NA	-	sp3-GX-YX08	-	-	inter-species
D	HaiN-LD2-W	0.0028	0.011	0.0028	0.0028	cambodiana-DY502	NA	-	sp3-GX-YX08	-	-	inter-species
D	HaiN-LD3-W	0.0028	0.011	0.0028	0.0028	cambodiana-DY502	NA	-	sp3-GX-YX08	-	-	inter-species
D	HaiN-LG3-W	0.0028	0.011	0.0028	0.0028	cambodiana-DY502	NA	-	sp3-GX-YX08	-	-	inter-species
D	HaiN-LS1-W	0.0028	0.011	0.0028	0.0028	cambodiana-DY502	NA	-	sp3-GX-YX08	-	-	inter-species
D	HaiN-LS2-W	0.0028	0.011	0.0028	0.0028	cambodiana-DY502	NA	-	sp3-GX-YX08	-	-	inter-species
D	HaiN-SY1-W	0.0028	0.011	0.0028	0.0028	cambodiana-DY502	NA	-	sp3-GX-YX08	-	-	inter-species
D	HaiN-SY2-W	0.0028	0.011	0.0028	0.0028	cambodiana-DY502	NA	-	sp3-GX-YX08	-	-	inter-species
D	HaiN-WC1-W	0.0028	0.011	0.0028	0.0028	cambodiana-DY502	NA	-	sp3-GX-YX08	-	-	inter-species
D	HaiN-WN2-W	0.0028	0.011	0.0028	0.0028	cambodiana-DY502	NA	-	sp3-GX-YX08	-	-	inter-species
D	HaiN-WN-BHZ4-N	0.0116	0.0554	0.0117	0.0117	cambodiana-DY502	NA	-	sp3-GX-YX08	-	-	inter-species
D	HaiN-WN-1-W	0.0028	0.011	0.0028	0.0028	cambodiana-DY502	NA	-	sp3-GX-YX08	-	-	inter-species
D	HaiN-WN-XLXS2-N	0.0166	0.0166	0.0168	0.0168	cambodiana-DY502	NA	-	sp3-GX-YX08	-	-	inter-species
D	YunN-PE2-W	0.0055	0.0055	0.0056	0.0056	cambodiana-DY502	NA	-	sp3-GX-YX08	-	-	inter-species
D	YunN-PE1-W	0.0111	0.0111	0.0112	0.0112	cambodiana-DY502	NA	-	sp3-GX-YX08	-	-	inter-species
D	YunN-XSBN5-N	0.0028	0.011	0.0028	0.0028	cambodiana-DY502	NA	-	sp3-GX-YX08	-	-	inter-species
D	YunN-XSBN6-N	0.0055	0.0055	0.0056	0.0056	cambodiana-DY502	NA	-	sp3-GX-YX08	-	-	inter-species
D	D	0.0111	0.0193	0.0112	0.0112	0.0111	0.0166	0.0112	0.0112	0.0111	0.0166	0.0112	0.0112	0.0139	0.0194	0.0141	0.0141	NA	NA	NA	NA	0.0028	0.0056	0.0028	0.0028	0.0111	0.0166	0.0112	0.0112	0.0056	0.0272	0.0056	0.0056	0.0056	0.0111	0.0056	0.0056	0.0056	0.0111	0.0056	0.0056	0.0167	0.0222	0.0169	0.0169	0.0167	0.0222	0.0169	0.0169
D	HaiN-HK-TKT2-N	0.0111	0.0166	0.0112	0.0112	cinnabari-OK235335.1	NA	-	sp3-GX-YX08	-	-	inter-species
D	HaiN-HK-TKT3-N	0.0111	0.0166	0.0112	0.0112	cinnabari-OK235335.1	NA	-	sp3-GX-YX08	-	-	inter-species
D	GuagnX-CZ1-W	0.0139	0.0194	0.0141	0.0141	cinnabari-OK235335.1	NA	-	sp3-GX-YX08	-	-	inter-species
D	GuagnX-CZ2-W	0.0139	0.0221	0.0141	0.0141	cinnabari-OK235335.1	NA	-	sp3-GX-YX08	-	-	inter-species
D	HaiN-CJ-W	0.0139	0.0167	0.0141	0.0141	cinnabari-OK235335.1	NA	-	sp3-GX-YX08	-	-	inter-species
D	HaiN-DF1-W	0.0111	0.0193	0.0112	0.0112	cinnabari-OK235335.1	NA	-	sp3-GX-YX08	-	-	inter-species
D	HaiN-DF2-W	0.0111	0.0193	0.0112	0.0112	cinnabari-OK235335.1	NA	-	sp3-GX-YX08	-	-	inter-species
D	HaiN-HK-HZZ2-N	0.0111	0.0193	0.0112	0.0112	cinnabari-OK235335.1	NA	-	sp3-GX-YX08	-	-	inter-species
D	HaiN-HK-TKT1-N	0.0111	0.0193	0.0112	0.0112	cinnabari-OK235335.1	NA	-	sp3-GX-YX08	-	-	inter-species
D	HaiN-LD1-W	0.0111	0.0193	0.0112	0.0112	cinnabari-OK235335.1	NA	-	sp3-GX-YX08	-	-	inter-species
D	HaiN-LD2-W	0.0111	0.0193	0.0112	0.0112	cinnabari-OK235335.1	NA	-	sp3-GX-YX08	-	-	inter-species
D	HaiN-LD3-W	0.0111	0.0193	0.0112	0.0112	cinnabari-OK235335.1	NA	-	sp3-GX-YX08	-	-	inter-species
D	HaiN-LG3-W	0.0139	0.0167	0.0141	0.0141	cinnabari-OK235335.1	NA	-	sp3-GX-YX08	-	-	inter-species
D	HaiN-LS1-W	0.0111	0.0193	0.0112	0.0112	cinnabari-OK235335.1	NA	-	sp3-GX-YX08	-	-	inter-species
D	HaiN-LS2-W	0.0111	0.0193	0.0112	0.0112	cinnabari-OK235335.1	NA	-	sp3-GX-YX08	-	-	inter-species
D	HaiN-SY1-W	0.0111	0.0193	0.0112	0.0112	cinnabari-OK235335.1	NA	-	sp3-GX-YX08	-	-	inter-species
D	HaiN-SY2-W	0.0111	0.0193	0.0112	0.0112	cinnabari-OK235335.1	NA	-	sp3-GX-YX08	-	-	inter-species
D	HaiN-WC1-W	0.0111	0.0193	0.0112	0.0112	cinnabari-OK235335.1	NA	-	sp3-GX-YX08	-	-	inter-species
D	HaiN-WN2-W	0.0139	0.0167	0.0141	0.0141	cinnabari-OK235335.1	NA	-	sp3-GX-YX08	-	-	inter-species
D	HaiN-WN-BHZ4-N	0.0029	0.0472	0.0029	0.0029	cinnabari-OK235335.1	NA	-	sp3-GX-YX08	-	-	inter-species
D	HaiN-WN-1-W	0.0111	0.0193	0.0112	0.0112	cinnabari-OK235335.1	NA	-	sp3-GX-YX08	-	-	inter-species
D	HaiN-WN-XLXS2-N	0.0056	0.0111	0.0056	0.0056	cinnabari-OK235335.1	NA	-	sp3-GX-YX08	-	-	inter-species
D	YunN-PE2-W	0.0111	0.0166	0.0112	0.0112	cinnabari-OK235335.1	NA	-	sp3-GX-YX08	-	-	inter-species
D	YunN-PE1-W	0.0167	0.0222	0.0169	0.0169	cinnabari-OK235335.1	NA	-	sp3-GX-YX08	-	-	inter-species
D	YunN-XSBN5-N	0.0111	0.0193	0.0112	0.0112	cinnabari-OK235335.1	NA	-	sp3-GX-YX08	-	-	inter-species
D	YunN-XSBN6-N	0.0139	0.0194	0.0141	0.0141	cinnabari-OK235335.1	NA	-	sp3-GX-YX08	-	-	inter-species
D	D	0.014	0.0249	0.0141	0.0141	0.014	0.0222	0.0141	0.0141	0.014	0.0222	0.0141	0.0141	0.0168	0.0249	0.0169	0.017	0.0028	0.0056	0.0028	0.0028	NA	NA	NA	NA	0.014	0.0222	0.0141	0.0141	0.0084	0.0327	0.0084	0.0084	0.0084	0.0166	0.0084	0.0084	0.0084	0.0166	0.0084	0.0084	0.0196	0.0277	0.0198	0.0199	0.0196	0.0277	0.0198	0.0199
D	HaiN-HK-TKT2-N	0.014	0.0222	0.0141	0.0141	cinnabari-OM961177	NA	-	sp3-GX-YX08	-	-	inter-species
D	HaiN-HK-TKT3-N	0.014	0.0222	0.0141	0.0141	cinnabari-OM961177	NA	-	sp3-GX-YX08	-	-	inter-species
D	GuagnX-CZ1-W	0.0168	0.0249	0.0169	0.017	cinnabari-OM961177	NA	-	sp3-GX-YX08	-	-	inter-species
D	GuagnX-CZ2-W	0.0168	0.0276	0.0169	0.017	cinnabari-OM961177	NA	-	sp3-GX-YX08	-	-	inter-species
D	HaiN-CJ-W	0.0168	0.0222	0.0169	0.017	cinnabari-OM961177	NA	-	sp3-GX-YX08	-	-	inter-species
D	HaiN-DF1-W	0.014	0.0249	0.0141	0.0141	cinnabari-OM961177	NA	-	sp3-GX-YX08	-	-	inter-species
D	HaiN-DF2-W	0.014	0.0249	0.0141	0.0141	cinnabari-OM961177	NA	-	sp3-GX-YX08	-	-	inter-species
D	HaiN-HK-HZZ2-N	0.014	0.0249	0.0141	0.0141	cinnabari-OM961177	NA	-	sp3-GX-YX08	-	-	inter-species
D	HaiN-HK-TKT1-N	0.014	0.0249	0.0141	0.0141	cinnabari-OM961177	NA	-	sp3-GX-YX08	-	-	inter-species
D	HaiN-LD1-W	0.014	0.0249	0.0141	0.0141	cinnabari-OM961177	NA	-	sp3-GX-YX08	-	-	inter-species
D	HaiN-LD2-W	0.014	0.0249	0.0141	0.0141	cinnabari-OM961177	NA	-	sp3-GX-YX08	-	-	inter-species
D	HaiN-LD3-W	0.014	0.0249	0.0141	0.0141	cinnabari-OM961177	NA	-	sp3-GX-YX08	-	-	inter-species
D	HaiN-LG3-W	0.0168	0.0222	0.0169	0.017	cinnabari-OM961177	NA	-	sp3-GX-YX08	-	-	inter-species
D	HaiN-LS1-W	0.014	0.0249	0.0141	0.0141	cinnabari-OM961177	NA	-	sp3-GX-YX08	-	-	inter-species
D	HaiN-LS2-W	0.014	0.0249	0.0141	0.0141	cinnabari-OM961177	NA	-	sp3-GX-YX08	-	-	inter-species
D	HaiN-SY1-W	0.014	0.0249	0.0141	0.0141	cinnabari-OM961177	NA	-	sp3-GX-YX08	-	-	inter-species
D	HaiN-SY2-W	0.014	0.0249	0.0141	0.0141	cinnabari-OM961177	NA	-	sp3-GX-YX08	-	-	inter-species
D	HaiN-WC1-W	0.014	0.0249	0.0141	0.0141	cinnabari-OM961177	NA	-	sp3-GX-YX08	-	-	inter-species
D	HaiN-WN2-W	0.0168	0.0222	0.0169	0.017	cinnabari-OM961177	NA	-	sp3-GX-YX08	-	-	inter-species
D	HaiN-WN-BHZ4-N	0.0058	0.0528	0.0059	0.0059	cinnabari-OM961177	NA	-	sp3-GX-YX08	-	-	inter-species
D	HaiN-WN-1-W	0.014	0.0249	0.0141	0.0141	cinnabari-OM961177	NA	-	sp3-GX-YX08	-	-	inter-species
D	HaiN-WN-XLXS2-N	0.0084	0.0166	0.0084	0.0084	cinnabari-OM961177	NA	-	sp3-GX-YX08	-	-	inter-species
D	YunN-PE2-W	0.014	0.0222	0.0141	0.0141	cinnabari-OM961177	NA	-	sp3-GX-YX08	-	-	inter-species
D	YunN-PE1-W	0.0196	0.0277	0.0198	0.0199	cinnabari-OM961177	NA	-	sp3-GX-YX08	-	-	inter-species
D	YunN-XSBN5-N	0.014	0.0249	0.0141	0.0141	cinnabari-OM961177	NA	-	sp3-GX-YX08	-	-	inter-species
D	YunN-XSBN6-N	0.0168	0.0249	0.0169	0.017	cinnabari-OM961177	NA	-	sp3-GX-YX08	-	-	inter-species
D	D	0	0.0083	0	0	0	0	0	0	0.0028	0.0028	0.0028	0.0028	0.0028	0.0028	0.0028	0.0028	0.0111	0.0166	0.0112	0.0112	0.014	0.0222	0.0141	0.0141	NA	NA	NA	NA	0.0055	0.0218	0.0056	0.0056	0.0139	0.0139	0.014	0.014	0.0139	0.0139	0.014	0.014	0.0083	0.0083	0.0084	0.0084	0.0055	0.0055	0.0056	0.0056
D	HaiN-HK-TKT2-N	0.0028	0.0028	0.0028	0.0028	cochinchinensis-MN200195	NA	-	sp3-GX-YX08	-	-	inter-species
D	HaiN-HK-TKT3-N	0.0028	0.0028	0.0028	0.0028	cochinchinensis-MN200195	NA	-	sp3-GX-YX08	-	-	inter-species
D	GuagnX-CZ1-W	0.0028	0.0083	0.0028	0.0028	cochinchinensis-MN200195	NA	-	sp3-GX-YX08	-	-	inter-species
D	GuagnX-CZ2-W	0.0028	0.011	0.0028	0.0028	cochinchinensis-MN200195	NA	-	sp3-GX-YX08	-	-	inter-species
D	HaiN-CJ-W	0	0.0083	0	0	cochinchinensis-MN200195	NA	-	sp3-GX-YX08	-	-	inter-species
D	HaiN-DF1-W	0	0.0083	0	0	cochinchinensis-MN200195	NA	-	sp3-GX-YX08	-	-	inter-species
D	HaiN-DF2-W	0	0.0083	0	0	cochinchinensis-MN200195	NA	-	sp3-GX-YX08	-	-	inter-species
D	HaiN-HK-HZZ2-N	0	0.0083	0	0	cochinchinensis-MN200195	NA	-	sp3-GX-YX08	-	-	inter-species
D	HaiN-HK-TKT1-N	0	0.0083	0	0	cochinchinensis-MN200195	NA	-	sp3-GX-YX08	-	-	inter-species
D	HaiN-LD1-W	0	0.0083	0	0	cochinchinensis-MN200195	NA	-	sp3-GX-YX08	-	-	inter-species
D	HaiN-LD2-W	0	0.0083	0	0	cochinchinensis-MN200195	NA	-	sp3-GX-YX08	-	-	inter-species
D	HaiN-LD3-W	0	0.0083	0	0	cochinchinensis-MN200195	NA	-	sp3-GX-YX08	-	-	inter-species
D	HaiN-LG3-W	0	0.0083	0	0	cochinchinensis-MN200195	NA	-	sp3-GX-YX08	-	-	inter-species
D	HaiN-LS1-W	0	0.0083	0	0	cochinchinensis-MN200195	NA	-	sp3-GX-YX08	-	-	inter-species
D	HaiN-LS2-W	0	0.0083	0	0	cochinchinensis-MN200195	NA	-	sp3-GX-YX08	-	-	inter-species
D	HaiN-SY1-W	0	0.0083	0	0	cochinchinensis-MN200195	NA	-	sp3-GX-YX08	-	-	inter-species
D	HaiN-SY2-W	0	0.0083	0	0	cochinchinensis-MN200195	NA	-	sp3-GX-YX08	-	-	inter-species
D	HaiN-WC1-W	0	0.0083	0	0	cochinchinensis-MN200195	NA	-	sp3-GX-YX08	-	-	inter-species
D	HaiN-WN2-W	0	0.0083	0	0	cochinchinensis-MN200195	NA	-	sp3-GX-YX08	-	-	inter-species
D	HaiN-WN-BHZ4-N	0.0087	0.0526	0.0087	0.0088	cochinchinensis-MN200195	NA	-	sp3-GX-YX08	-	-	inter-species
D	HaiN-WN-1-W	0	0.0083	0	0	cochinchinensis-MN200195	NA	-	sp3-GX-YX08	-	-	inter-species
D	HaiN-WN-XLXS2-N	0.0139	0.0139	0.014	0.014	cochinchinensis-MN200195	NA	-	sp3-GX-YX08	-	-	inter-species
D	YunN-PE2-W	0.0028	0.0028	0.0028	0.0028	cochinchinensis-MN200195	NA	-	sp3-GX-YX08	-	-	inter-species
D	YunN-PE1-W	0.0083	0.0083	0.0084	0.0084	cochinchinensis-MN200195	NA	-	sp3-GX-YX08	-	-	inter-species
D	YunN-XSBN5-N	0	0.0083	0	0	cochinchinensis-MN200195	NA	-	sp3-GX-YX08	-	-	inter-species
D	YunN-XSBN6-N	0.0028	0.0028	0.0028	0.0028	cochinchinensis-MN200195	NA	-	sp3-GX-YX08	-	-	inter-species
D	D	0.0055	0.0191	0.0055	0.0055	0.0055	0.0218	0.0056	0.0056	0.0028	0.0191	0.0028	0.0028	0.0083	0.0245	0.0084	0.0084	0.0056	0.0272	0.0056	0.0056	0.0084	0.0327	0.0084	0.0084	0.0055	0.0218	0.0056	0.0056	NA	NA	NA	NA	0.0083	0.0245	0.0084	0.0084	0.0083	0.0245	0.0084	0.0084	0.0083	0.0245	0.0084	0.0084	0.0111	0.0272	0.0112	0.0112
D	HaiN-HK-TKT2-N	0.0028	0.0191	0.0028	0.0028	draco-MN990038	NA	-	sp3-GX-YX08	-	-	inter-species
D	HaiN-HK-TKT3-N	0.0028	0.0191	0.0028	0.0028	draco-MN990038	NA	-	sp3-GX-YX08	-	-	inter-species
D	GuagnX-CZ1-W	0.0028	0.0191	0.0028	0.0028	draco-MN990038	NA	-	sp3-GX-YX08	-	-	inter-species
D	GuagnX-CZ2-W	0.0028	0.0163	0.0028	0.0028	draco-MN990038	NA	-	sp3-GX-YX08	-	-	inter-species
D	HaiN-CJ-W	0.0056	0.0245	0.0056	0.0056	draco-MN990038	NA	-	sp3-GX-YX08	-	-	inter-species
D	HaiN-DF1-W	0.0055	0.0191	0.0055	0.0055	draco-MN990038	NA	-	sp3-GX-YX08	-	-	inter-species
D	HaiN-DF2-W	0.0055	0.0191	0.0055	0.0055	draco-MN990038	NA	-	sp3-GX-YX08	-	-	inter-species
D	HaiN-HK-HZZ2-N	0.0055	0.0191	0.0055	0.0055	draco-MN990038	NA	-	sp3-GX-YX08	-	-	inter-species
D	HaiN-HK-TKT1-N	0.0055	0.0191	0.0055	0.0055	draco-MN990038	NA	-	sp3-GX-YX08	-	-	inter-species
D	HaiN-LD1-W	0.0055	0.0191	0.0055	0.0055	draco-MN990038	NA	-	sp3-GX-YX08	-	-	inter-species
D	HaiN-LD2-W	0.0055	0.0191	0.0055	0.0055	draco-MN990038	NA	-	sp3-GX-YX08	-	-	inter-species
D	HaiN-LD3-W	0.0055	0.0191	0.0055	0.0055	draco-MN990038	NA	-	sp3-GX-YX08	-	-	inter-species
D	HaiN-LG3-W	0.0056	0.0245	0.0056	0.0056	draco-MN990038	NA	-	sp3-GX-YX08	-	-	inter-species
D	HaiN-LS1-W	0.0055	0.0191	0.0055	0.0055	draco-MN990038	NA	-	sp3-GX-YX08	-	-	inter-species
D	HaiN-LS2-W	0.0055	0.0191	0.0055	0.0055	draco-MN990038	NA	-	sp3-GX-YX08	-	-	inter-species
D	HaiN-SY1-W	0.0055	0.0191	0.0055	0.0055	draco-MN990038	NA	-	sp3-GX-YX08	-	-	inter-species
D	HaiN-SY2-W	0.0055	0.0191	0.0055	0.0055	draco-MN990038	NA	-	sp3-GX-YX08	-	-	inter-species
D	HaiN-WC1-W	0.0055	0.0191	0.0055	0.0055	draco-MN990038	NA	-	sp3-GX-YX08	-	-	inter-species
D	HaiN-WN2-W	0.0056	0.0245	0.0056	0.0056	draco-MN990038	NA	-	sp3-GX-YX08	-	-	inter-species
D	HaiN-WN-BHZ4-N	0.0029	0.0627	0.0029	0.0029	draco-MN990038	NA	-	sp3-GX-YX08	-	-	inter-species
D	HaiN-WN-1-W	0.0055	0.0191	0.0055	0.0055	draco-MN990038	NA	-	sp3-GX-YX08	-	-	inter-species
D	HaiN-WN-XLXS2-N	0.0083	0.0245	0.0084	0.0084	draco-MN990038	NA	-	sp3-GX-YX08	-	-	inter-species
D	YunN-PE2-W	0.0028	0.0191	0.0028	0.0028	draco-MN990038	NA	-	sp3-GX-YX08	-	-	inter-species
D	YunN-PE1-W	0.0083	0.0245	0.0084	0.0084	draco-MN990038	NA	-	sp3-GX-YX08	-	-	inter-species
D	YunN-XSBN5-N	0.0055	0.0191	0.0055	0.0055	draco-MN990038	NA	-	sp3-GX-YX08	-	-	inter-species
D	YunN-XSBN6-N	0.0083	0.0245	0.0084	0.0084	draco-MN990038	NA	-	sp3-GX-YX08	-	-	inter-species
D	D	0.0111	0.0193	0.0112	0.0112	0.0139	0.0139	0.014	0.014	0.0166	0.0166	0.0168	0.0168	0.0166	0.0166	0.0168	0.0168	0.0056	0.0111	0.0056	0.0056	0.0084	0.0166	0.0084	0.0084	0.0139	0.0139	0.014	0.014	0.0083	0.0245	0.0084	0.0084	NA	NA	NA	NA	0	0	0	0	0.0222	0.0222	0.0225	0.0225	0.0194	0.0194	0.0196	0.0197
D	HaiN-HK-TKT2-N	0.0166	0.0166	0.0168	0.0168	fragrans-MW123093.1	NA	-	sp3-GX-YX08	-	-	inter-species
D	HaiN-HK-TKT3-N	0.0166	0.0166	0.0168	0.0168	fragrans-MW123093.1	NA	-	sp3-GX-YX08	-	-	inter-species
D	GuagnX-CZ1-W	0.0139	0.0193	0.014	0.014	fragrans-MW123093.1	NA	-	sp3-GX-YX08	-	-	inter-species
D	GuagnX-CZ2-W	0.0139	0.022	0.014	0.014	fragrans-MW123093.1	NA	-	sp3-GX-YX08	-	-	inter-species
D	HaiN-CJ-W	0.0084	0.0166	0.0084	0.0084	fragrans-MW123093.1	NA	-	sp3-GX-YX08	-	-	inter-species
D	HaiN-DF1-W	0.0111	0.0193	0.0112	0.0112	fragrans-MW123093.1	NA	-	sp3-GX-YX08	-	-	inter-species
D	HaiN-DF2-W	0.0111	0.0193	0.0112	0.0112	fragrans-MW123093.1	NA	-	sp3-GX-YX08	-	-	inter-species
D	HaiN-HK-HZZ2-N	0.0111	0.0193	0.0112	0.0112	fragrans-MW123093.1	NA	-	sp3-GX-YX08	-	-	inter-species
D	HaiN-HK-TKT1-N	0.0111	0.0193	0.0112	0.0112	fragrans-MW123093.1	NA	-	sp3-GX-YX08	-	-	inter-species
D	HaiN-LD1-W	0.0111	0.0193	0.0112	0.0112	fragrans-MW123093.1	NA	-	sp3-GX-YX08	-	-	inter-species
D	HaiN-LD2-W	0.0111	0.0193	0.0112	0.0112	fragrans-MW123093.1	NA	-	sp3-GX-YX08	-	-	inter-species
D	HaiN-LD3-W	0.0111	0.0193	0.0112	0.0112	fragrans-MW123093.1	NA	-	sp3-GX-YX08	-	-	inter-species
D	HaiN-LG3-W	0.0084	0.0166	0.0084	0.0084	fragrans-MW123093.1	NA	-	sp3-GX-YX08	-	-	inter-species
D	HaiN-LS1-W	0.0111	0.0193	0.0112	0.0112	fragrans-MW123093.1	NA	-	sp3-GX-YX08	-	-	inter-species
D	HaiN-LS2-W	0.0111	0.0193	0.0112	0.0112	fragrans-MW123093.1	NA	-	sp3-GX-YX08	-	-	inter-species
D	HaiN-SY1-W	0.0111	0.0193	0.0112	0.0112	fragrans-MW123093.1	NA	-	sp3-GX-YX08	-	-	inter-species
D	HaiN-SY2-W	0.0111	0.0193	0.0112	0.0112	fragrans-MW123093.1	NA	-	sp3-GX-YX08	-	-	inter-species
D	HaiN-WC1-W	0.0111	0.0193	0.0112	0.0112	fragrans-MW123093.1	NA	-	sp3-GX-YX08	-	-	inter-species
D	HaiN-WN2-W	0.0084	0.0166	0.0084	0.0084	fragrans-MW123093.1	NA	-	sp3-GX-YX08	-	-	inter-species
D	HaiN-WN-BHZ4-N	0.0058	0.0499	0.0058	0.0058	fragrans-MW123093.1	NA	-	sp3-GX-YX08	-	-	inter-species
D	HaiN-WN-1-W	0.0111	0.0193	0.0112	0.0112	fragrans-MW123093.1	NA	-	sp3-GX-YX08	-	-	inter-species
D	HaiN-WN-XLXS2-N	0	0	0	0	fragrans-MW123093.1	NA	-	sp3-GX-YX08	-	-	inter-species
D	YunN-PE2-W	0.0166	0.0166	0.0168	0.0168	fragrans-MW123093.1	NA	-	sp3-GX-YX08	-	-	inter-species
D	YunN-PE1-W	0.0222	0.0222	0.0225	0.0225	fragrans-MW123093.1	NA	-	sp3-GX-YX08	-	-	inter-species
D	YunN-XSBN5-N	0.0111	0.0193	0.0112	0.0112	fragrans-MW123093.1	NA	-	sp3-GX-YX08	-	-	inter-species
D	YunN-XSBN6-N	0.0166	0.0166	0.0168	0.0168	fragrans-MW123093.1	NA	-	sp3-GX-YX08	-	-	inter-species
D	D	0.0111	0.0193	0.0112	0.0112	0.0139	0.0139	0.014	0.014	0.0166	0.0166	0.0168	0.0168	0.0166	0.0166	0.0168	0.0168	0.0056	0.0111	0.0056	0.0056	0.0084	0.0166	0.0084	0.0084	0.0139	0.0139	0.014	0.014	0.0083	0.0245	0.0084	0.0084	0	0	0	0	NA	NA	NA	NA	0.0222	0.0222	0.0225	0.0225	0.0194	0.0194	0.0196	0.0197
D	HaiN-HK-TKT2-N	0.0166	0.0166	0.0168	0.0168	fragrans-YX13	NA	-	sp3-GX-YX08	-	-	inter-species
D	HaiN-HK-TKT3-N	0.0166	0.0166	0.0168	0.0168	fragrans-YX13	NA	-	sp3-GX-YX08	-	-	inter-species
D	GuagnX-CZ1-W	0.0139	0.0193	0.014	0.014	fragrans-YX13	NA	-	sp3-GX-YX08	-	-	inter-species
D	GuagnX-CZ2-W	0.0139	0.022	0.014	0.014	fragrans-YX13	NA	-	sp3-GX-YX08	-	-	inter-species
D	HaiN-CJ-W	0.0084	0.0166	0.0084	0.0084	fragrans-YX13	NA	-	sp3-GX-YX08	-	-	inter-species
D	HaiN-DF1-W	0.0111	0.0193	0.0112	0.0112	fragrans-YX13	NA	-	sp3-GX-YX08	-	-	inter-species
D	HaiN-DF2-W	0.0111	0.0193	0.0112	0.0112	fragrans-YX13	NA	-	sp3-GX-YX08	-	-	inter-species
D	HaiN-HK-HZZ2-N	0.0111	0.0193	0.0112	0.0112	fragrans-YX13	NA	-	sp3-GX-YX08	-	-	inter-species
D	HaiN-HK-TKT1-N	0.0111	0.0193	0.0112	0.0112	fragrans-YX13	NA	-	sp3-GX-YX08	-	-	inter-species
D	HaiN-LD1-W	0.0111	0.0193	0.0112	0.0112	fragrans-YX13	NA	-	sp3-GX-YX08	-	-	inter-species
D	HaiN-LD2-W	0.0111	0.0193	0.0112	0.0112	fragrans-YX13	NA	-	sp3-GX-YX08	-	-	inter-species
D	HaiN-LD3-W	0.0111	0.0193	0.0112	0.0112	fragrans-YX13	NA	-	sp3-GX-YX08	-	-	inter-species
D	HaiN-LG3-W	0.0084	0.0166	0.0084	0.0084	fragrans-YX13	NA	-	sp3-GX-YX08	-	-	inter-species
D	HaiN-LS1-W	0.0111	0.0193	0.0112	0.0112	fragrans-YX13	NA	-	sp3-GX-YX08	-	-	inter-species
D	HaiN-LS2-W	0.0111	0.0193	0.0112	0.0112	fragrans-YX13	NA	-	sp3-GX-YX08	-	-	inter-species
D	HaiN-SY1-W	0.0111	0.0193	0.0112	0.0112	fragrans-YX13	NA	-	sp3-GX-YX08	-	-	inter-species
D	HaiN-SY2-W	0.0111	0.0193	0.0112	0.0112	fragrans-YX13	NA	-	sp3-GX-YX08	-	-	inter-species
D	HaiN-WC1-W	0.0111	0.0193	0.0112	0.0112	fragrans-YX13	NA	-	sp3-GX-YX08	-	-	inter-species
D	HaiN-WN2-W	0.0084	0.0166	0.0084	0.0084	fragrans-YX13	NA	-	sp3-GX-YX08	-	-	inter-species
D	HaiN-WN-BHZ4-N	0.0058	0.0499	0.0058	0.0058	fragrans-YX13	NA	-	sp3-GX-YX08	-	-	inter-species
D	HaiN-WN-1-W	0.0111	0.0193	0.0112	0.0112	fragrans-YX13	NA	-	sp3-GX-YX08	-	-	inter-species
D	HaiN-WN-XLXS2-N	0	0	0	0	fragrans-YX13	NA	-	sp3-GX-YX08	-	-	inter-species
D	YunN-PE2-W	0.0166	0.0166	0.0168	0.0168	fragrans-YX13	NA	-	sp3-GX-YX08	-	-	inter-species
D	YunN-PE1-W	0.0222	0.0222	0.0225	0.0225	fragrans-YX13	NA	-	sp3-GX-YX08	-	-	inter-species
D	YunN-XSBN5-N	0.0111	0.0193	0.0112	0.0112	fragrans-YX13	NA	-	sp3-GX-YX08	-	-	inter-species
D	YunN-XSBN6-N	0.0166	0.0166	0.0168	0.0168	fragrans-YX13	NA	-	sp3-GX-YX08	-	-	inter-species
D	D	0.0056	0.0138	0.0056	0.0056	0.0083	0.0083	0.0084	0.0084	0.0055	0.0055	0.0056	0.0056	0.0111	0.0111	0.0112	0.0112	0.0167	0.0222	0.0169	0.0169	0.0196	0.0277	0.0198	0.0199	0.0083	0.0083	0.0084	0.0084	0.0083	0.0245	0.0084	0.0084	0.0222	0.0222	0.0225	0.0225	0.0222	0.0222	0.0225	0.0225	NA	NA	NA	NA	0.0028	0.0028	0.0028	0.0028
D	HaiN-HK-TKT2-N	0.0055	0.0055	0.0056	0.0056	saposchnikowii-YX03	NA	-	sp3-GX-YX08	-	-	inter-species
D	HaiN-HK-TKT3-N	0.0055	0.0055	0.0056	0.0056	saposchnikowii-YX03	NA	-	sp3-GX-YX08	-	-	inter-species
D	GuagnX-CZ1-W	0.0056	0.011	0.0056	0.0056	saposchnikowii-YX03	NA	-	sp3-GX-YX08	-	-	inter-species
D	GuagnX-CZ2-W	0.0056	0.0138	0.0056	0.0056	saposchnikowii-YX03	NA	-	sp3-GX-YX08	-	-	inter-species
D	HaiN-CJ-W	0.0056	0.0138	0.0056	0.0056	saposchnikowii-YX03	NA	-	sp3-GX-YX08	-	-	inter-species
D	HaiN-DF1-W	0.0056	0.0138	0.0056	0.0056	saposchnikowii-YX03	NA	-	sp3-GX-YX08	-	-	inter-species
D	HaiN-DF2-W	0.0056	0.0138	0.0056	0.0056	saposchnikowii-YX03	NA	-	sp3-GX-YX08	-	-	inter-species
D	HaiN-HK-HZZ2-N	0.0056	0.0138	0.0056	0.0056	saposchnikowii-YX03	NA	-	sp3-GX-YX08	-	-	inter-species
D	HaiN-HK-TKT1-N	0.0056	0.0138	0.0056	0.0056	saposchnikowii-YX03	NA	-	sp3-GX-YX08	-	-	inter-species
D	HaiN-LD1-W	0.0056	0.0138	0.0056	0.0056	saposchnikowii-YX03	NA	-	sp3-GX-YX08	-	-	inter-species
D	HaiN-LD2-W	0.0056	0.0138	0.0056	0.0056	saposchnikowii-YX03	NA	-	sp3-GX-YX08	-	-	inter-species
D	HaiN-LD3-W	0.0056	0.0138	0.0056	0.0056	saposchnikowii-YX03	NA	-	sp3-GX-YX08	-	-	inter-species
D	HaiN-LG3-W	0.0056	0.0138	0.0056	0.0056	saposchnikowii-YX03	NA	-	sp3-GX-YX08	-	-	inter-species
D	HaiN-LS1-W	0.0056	0.0138	0.0056	0.0056	saposchnikowii-YX03	NA	-	sp3-GX-YX08	-	-	inter-species
D	HaiN-LS2-W	0.0056	0.0138	0.0056	0.0056	saposchnikowii-YX03	NA	-	sp3-GX-YX08	-	-	inter-species
D	HaiN-SY1-W	0.0056	0.0138	0.0056	0.0056	saposchnikowii-YX03	NA	-	sp3-GX-YX08	-	-	inter-species
D	HaiN-SY2-W	0.0056	0.0138	0.0056	0.0056	saposchnikowii-YX03	NA	-	sp3-GX-YX08	-	-	inter-species
D	HaiN-WC1-W	0.0056	0.0138	0.0056	0.0056	saposchnikowii-YX03	NA	-	sp3-GX-YX08	-	-	inter-species
D	HaiN-WN2-W	0.0056	0.0138	0.0056	0.0056	saposchnikowii-YX03	NA	-	sp3-GX-YX08	-	-	inter-species
D	HaiN-WN-BHZ4-N	0.0174	0.0609	0.0176	0.0176	saposchnikowii-YX03	NA	-	sp3-GX-YX08	-	-	inter-species
D	HaiN-WN-1-W	0.0056	0.0138	0.0056	0.0056	saposchnikowii-YX03	NA	-	sp3-GX-YX08	-	-	inter-species
D	HaiN-WN-XLXS2-N	0.0222	0.0222	0.0225	0.0225	saposchnikowii-YX03	NA	-	sp3-GX-YX08	-	-	inter-species
D	YunN-PE2-W	0.0055	0.0055	0.0056	0.0056	saposchnikowii-YX03	NA	-	sp3-GX-YX08	-	-	inter-species
D	YunN-PE1-W	0	0	0	0	saposchnikowii-YX03	NA	-	sp3-GX-YX08	-	-	inter-species
D	YunN-XSBN5-N	0.0056	0.0138	0.0056	0.0056	saposchnikowii-YX03	NA	-	sp3-GX-YX08	-	-	inter-species
D	YunN-XSBN6-N	0.0111	0.0111	0.0112	0.0112	saposchnikowii-YX03	NA	-	sp3-GX-YX08	-	-	inter-species
D	D	0.0056	0.0138	0.0056	0.0056	0.0055	0.0055	0.0056	0.0056	0.0083	0.0083	0.0084	0.0084	0.0083	0.0083	0.0084	0.0084	0.0167	0.0222	0.0169	0.0169	0.0196	0.0277	0.0198	0.0199	0.0055	0.0055	0.0056	0.0056	0.0111	0.0272	0.0112	0.0112	0.0194	0.0194	0.0196	0.0197	0.0194	0.0194	0.0196	0.0197	0.0028	0.0028	0.0028	0.0028	NA	NA	NA	NA
D	HaiN-HK-TKT2-N	0.0083	0.0083	0.0084	0.0084	saposchnikowii-YX30	NA	-	sp3-GX-YX08	-	-	inter-species
D	HaiN-HK-TKT3-N	0.0083	0.0083	0.0084	0.0084	saposchnikowii-YX30	NA	-	sp3-GX-YX08	-	-	inter-species
D	GuagnX-CZ1-W	0.0083	0.0138	0.0084	0.0084	saposchnikowii-YX30	NA	-	sp3-GX-YX08	-	-	inter-species
D	GuagnX-CZ2-W	0.0083	0.0165	0.0084	0.0084	saposchnikowii-YX30	NA	-	sp3-GX-YX08	-	-	inter-species
D	HaiN-CJ-W	0.0056	0.0138	0.0056	0.0056	saposchnikowii-YX30	NA	-	sp3-GX-YX08	-	-	inter-species
D	HaiN-DF1-W	0.0056	0.0138	0.0056	0.0056	saposchnikowii-YX30	NA	-	sp3-GX-YX08	-	-	inter-species
D	HaiN-DF2-W	0.0056	0.0138	0.0056	0.0056	saposchnikowii-YX30	NA	-	sp3-GX-YX08	-	-	inter-species
D	HaiN-HK-HZZ2-N	0.0056	0.0138	0.0056	0.0056	saposchnikowii-YX30	NA	-	sp3-GX-YX08	-	-	inter-species
D	HaiN-HK-TKT1-N	0.0056	0.0138	0.0056	0.0056	saposchnikowii-YX30	NA	-	sp3-GX-YX08	-	-	inter-species
D	HaiN-LD1-W	0.0056	0.0138	0.0056	0.0056	saposchnikowii-YX30	NA	-	sp3-GX-YX08	-	-	inter-species
D	HaiN-LD2-W	0.0056	0.0138	0.0056	0.0056	saposchnikowii-YX30	NA	-	sp3-GX-YX08	-	-	inter-species
D	HaiN-LD3-W	0.0056	0.0138	0.0056	0.0056	saposchnikowii-YX30	NA	-	sp3-GX-YX08	-	-	inter-species
D	HaiN-LG3-W	0.0056	0.0138	0.0056	0.0056	saposchnikowii-YX30	NA	-	sp3-GX-YX08	-	-	inter-species
D	HaiN-LS1-W	0.0056	0.0138	0.0056	0.0056	saposchnikowii-YX30	NA	-	sp3-GX-YX08	-	-	inter-species
D	HaiN-LS2-W	0.0056	0.0138	0.0056	0.0056	saposchnikowii-YX30	NA	-	sp3-GX-YX08	-	-	inter-species
D	HaiN-SY1-W	0.0056	0.0138	0.0056	0.0056	saposchnikowii-YX30	NA	-	sp3-GX-YX08	-	-	inter-species
D	HaiN-SY2-W	0.0056	0.0138	0.0056	0.0056	saposchnikowii-YX30	NA	-	sp3-GX-YX08	-	-	inter-species
D	HaiN-WC1-W	0.0056	0.0138	0.0056	0.0056	saposchnikowii-YX30	NA	-	sp3-GX-YX08	-	-	inter-species
D	HaiN-WN2-W	0.0056	0.0138	0.0056	0.0056	saposchnikowii-YX30	NA	-	sp3-GX-YX08	-	-	inter-species
D	HaiN-WN-BHZ4-N	0.0145	0.0582	0.0146	0.0147	saposchnikowii-YX30	NA	-	sp3-GX-YX08	-	-	inter-species
D	HaiN-WN-1-W	0.0056	0.0138	0.0056	0.0056	saposchnikowii-YX30	NA	-	sp3-GX-YX08	-	-	inter-species
D	HaiN-WN-XLXS2-N	0.0194	0.0194	0.0196	0.0197	saposchnikowii-YX30	NA	-	sp3-GX-YX08	-	-	inter-species
D	YunN-PE2-W	0.0083	0.0083	0.0084	0.0084	saposchnikowii-YX30	NA	-	sp3-GX-YX08	-	-	inter-species
D	YunN-PE1-W	0.0028	0.0028	0.0028	0.0028	saposchnikowii-YX30	NA	-	sp3-GX-YX08	-	-	inter-species
D	YunN-XSBN5-N	0.0056	0.0138	0.0056	0.0056	saposchnikowii-YX30	NA	-	sp3-GX-YX08	-	-	inter-species
D	YunN-XSBN6-N	0.0083	0.0083	0.0084	0.0084	saposchnikowii-YX30	NA	-	sp3-GX-YX08	-	-	inter-species
D	D	0.0145	0.0608	0.0146	0.0146	0.0116	0.0554	0.0117	0.0117	0.0145	0.0582	0.0146	0.0146	0.0145	0.0582	0.0146	0.0146	0	0.0444	0	0	0.0029	0.05	0.0029	0.0029	0.0116	0.0554	0.0117	0.0117	0.0058	0.0654	0.0058	0.0058	0.0087	0.0526	0.0087	0.0088	0.0087	0.0526	0.0087	0.0088	0.0203	0.0637	0.0206	0.0206	0.0174	0.0609	0.0176	0.0176
D	HaiN-HK-TKT2-N	0.0145	0.0582	0.0146	0.0146	serrulata-MT408026.1	NA	-	sp3-GX-YX08	-	-	inter-species
D	HaiN-HK-TKT3-N	0.0145	0.0582	0.0146	0.0146	serrulata-MT408026.1	NA	-	sp3-GX-YX08	-	-	inter-species
D	GuagnX-CZ1-W	0.0174	0.0609	0.0176	0.0176	serrulata-MT408026.1	NA	-	sp3-GX-YX08	-	-	inter-species
D	GuagnX-CZ2-W	0.0174	0.0635	0.0176	0.0176	serrulata-MT408026.1	NA	-	sp3-GX-YX08	-	-	inter-species
D	HaiN-CJ-W	0.0116	0.0582	0.0117	0.0117	serrulata-MT408026.1	NA	-	sp3-GX-YX08	-	-	inter-species
D	HaiN-DF1-W	0.0145	0.0608	0.0146	0.0146	serrulata-MT408026.1	NA	-	sp3-GX-YX08	-	-	inter-species
D	HaiN-DF2-W	0.0145	0.0608	0.0146	0.0146	serrulata-MT408026.1	NA	-	sp3-GX-YX08	-	-	inter-species
D	HaiN-HK-HZZ2-N	0.0145	0.0608	0.0146	0.0146	serrulata-MT408026.1	NA	-	sp3-GX-YX08	-	-	inter-species
D	HaiN-HK-TKT1-N	0.0145	0.0608	0.0146	0.0146	serrulata-MT408026.1	NA	-	sp3-GX-YX08	-	-	inter-species
D	HaiN-LD1-W	0.0145	0.0608	0.0146	0.0146	serrulata-MT408026.1	NA	-	sp3-GX-YX08	-	-	inter-species
D	HaiN-LD2-W	0.0145	0.0608	0.0146	0.0146	serrulata-MT408026.1	NA	-	sp3-GX-YX08	-	-	inter-species
D	HaiN-LD3-W	0.0145	0.0608	0.0146	0.0146	serrulata-MT408026.1	NA	-	sp3-GX-YX08	-	-	inter-species
D	HaiN-LG3-W	0.0116	0.0582	0.0117	0.0117	serrulata-MT408026.1	NA	-	sp3-GX-YX08	-	-	inter-species
D	HaiN-LS1-W	0.0145	0.0608	0.0146	0.0146	serrulata-MT408026.1	NA	-	sp3-GX-YX08	-	-	inter-species
D	HaiN-LS2-W	0.0145	0.0608	0.0146	0.0146	serrulata-MT408026.1	NA	-	sp3-GX-YX08	-	-	inter-species
D	HaiN-SY1-W	0.0145	0.0608	0.0146	0.0146	serrulata-MT408026.1	NA	-	sp3-GX-YX08	-	-	inter-species
D	HaiN-SY2-W	0.0145	0.0608	0.0146	0.0146	serrulata-MT408026.1	NA	-	sp3-GX-YX08	-	-	inter-species
D	HaiN-WC1-W	0.0145	0.0608	0.0146	0.0146	serrulata-MT408026.1	NA	-	sp3-GX-YX08	-	-	inter-species
D	HaiN-WN2-W	0.0116	0.0582	0.0117	0.0117	serrulata-MT408026.1	NA	-	sp3-GX-YX08	-	-	inter-species
D	HaiN-WN-BHZ4-N	0.0029	0.0029	0.0029	0.0029	serrulata-MT408026.1	NA	-	sp3-GX-YX08	-	-	inter-species
D	HaiN-WN-1-W	0.0145	0.0608	0.0146	0.0146	serrulata-MT408026.1	NA	-	sp3-GX-YX08	-	-	inter-species
D	HaiN-WN-XLXS2-N	0.0087	0.0526	0.0087	0.0088	serrulata-MT408026.1	NA	-	sp3-GX-YX08	-	-	inter-species
D	YunN-PE2-W	0.0145	0.0582	0.0146	0.0146	serrulata-MT408026.1	NA	-	sp3-GX-YX08	-	-	inter-species
D	YunN-PE1-W	0.0203	0.0637	0.0206	0.0206	serrulata-MT408026.1	NA	-	sp3-GX-YX08	-	-	inter-species
D	YunN-XSBN5-N	0.0145	0.0608	0.0146	0.0146	serrulata-MT408026.1	NA	-	sp3-GX-YX08	-	-	inter-species
D	YunN-XSBN6-N	0.0145	0.0582	0.0146	0.0146	serrulata-MT408026.1	NA	-	sp3-GX-YX08	-	-	inter-species
D	D	0	0	0	0	0	0.0083	0	0	0	0.0083	0	0	0.0028	0.011	0.0028	0.0028	0.0111	0.0193	0.0112	0.0112	0.014	0.0249	0.0141	0.0141	0	0.0083	0	0	0.0055	0.0191	0.0055	0.0055	0.0111	0.0193	0.0112	0.0112	0.0111	0.0193	0.0112	0.0112	0.0056	0.0138	0.0056	0.0056	0.0056	0.0138	0.0056	0.0056
D	HaiN-HK-TKT2-N	0	0.0083	0	0	sp1-YX28	NA	-	sp3-GX-YX08	-	-	inter-species
D	HaiN-HK-TKT3-N	0	0.0083	0	0	sp1-YX28	NA	-	sp3-GX-YX08	-	-	inter-species
D	GuagnX-CZ1-W	0.0028	0.0055	0.0028	0.0028	sp1-YX28	NA	-	sp3-GX-YX08	-	-	inter-species
D	GuagnX-CZ2-W	0.0028	0.0028	0.0028	0.0028	sp1-YX28	NA	-	sp3-GX-YX08	-	-	inter-species
D	HaiN-CJ-W	0	0.0055	0	0	sp1-YX28	NA	-	sp3-GX-YX08	-	-	inter-species
D	HaiN-DF1-W	0	0	0	0	sp1-YX28	NA	-	sp3-GX-YX08	-	-	inter-species
D	HaiN-DF2-W	0	0	0	0	sp1-YX28	NA	-	sp3-GX-YX08	-	-	inter-species
D	HaiN-HK-HZZ2-N	0	0	0	0	sp1-YX28	NA	-	sp3-GX-YX08	-	-	inter-species
D	HaiN-HK-TKT1-N	0	0	0	0	sp1-YX28	NA	-	sp3-GX-YX08	-	-	inter-species
D	HaiN-LD1-W	0	0	0	0	sp1-YX28	NA	-	sp3-GX-YX08	-	-	inter-species
D	HaiN-LD2-W	0	0	0	0	sp1-YX28	NA	-	sp3-GX-YX08	-	-	inter-species
D	HaiN-LD3-W	0	0	0	0	sp1-YX28	NA	-	sp3-GX-YX08	-	-	inter-species
D	HaiN-LG3-W	0	0.0055	0	0	sp1-YX28	NA	-	sp3-GX-YX08	-	-	inter-species
D	HaiN-LS1-W	0	0	0	0	sp1-YX28	NA	-	sp3-GX-YX08	-	-	inter-species
D	HaiN-LS2-W	0	0	0	0	sp1-YX28	NA	-	sp3-GX-YX08	-	-	inter-species
D	HaiN-SY1-W	0	0	0	0	sp1-YX28	NA	-	sp3-GX-YX08	-	-	inter-species
D	HaiN-SY2-W	0	0	0	0	sp1-YX28	NA	-	sp3-GX-YX08	-	-	inter-species
D	HaiN-WC1-W	0	0	0	0	sp1-YX28	NA	-	sp3-GX-YX08	-	-	inter-species
D	HaiN-WN2-W	0	0.0055	0	0	sp1-YX28	NA	-	sp3-GX-YX08	-	-	inter-species
D	HaiN-WN-BHZ4-N	0.0116	0.058	0.0117	0.0117	sp1-YX28	NA	-	sp3-GX-YX08	-	-	inter-species
D	HaiN-WN-1-W	0	0	0	0	sp1-YX28	NA	-	sp3-GX-YX08	-	-	inter-species
D	HaiN-WN-XLXS2-N	0.0111	0.0193	0.0112	0.0112	sp1-YX28	NA	-	sp3-GX-YX08	-	-	inter-species
D	YunN-PE2-W	0	0.0083	0	0	sp1-YX28	NA	-	sp3-GX-YX08	-	-	inter-species
D	YunN-PE1-W	0.0056	0.0138	0.0056	0.0056	sp1-YX28	NA	-	sp3-GX-YX08	-	-	inter-species
D	YunN-XSBN5-N	0	0	0	0	sp1-YX28	NA	-	sp3-GX-YX08	-	-	inter-species
D	YunN-XSBN6-N	0.0028	0.011	0.0028	0.0028	sp1-YX28	NA	-	sp3-GX-YX08	-	-	inter-species
D	D	0	0	0	0	0	0.0083	0	0	0	0.0083	0	0	0.0028	0.011	0.0028	0.0028	0.0111	0.0193	0.0112	0.0112	0.014	0.0249	0.0141	0.0141	0	0.0083	0	0	0.0055	0.0191	0.0055	0.0055	0.0111	0.0193	0.0112	0.0112	0.0111	0.0193	0.0112	0.0112	0.0056	0.0138	0.0056	0.0056	0.0056	0.0138	0.0056	0.0056
D	HaiN-HK-TKT2-N	0	0.0083	0	0	sp1-YX33	NA	-	sp3-GX-YX08	-	-	inter-species
D	HaiN-HK-TKT3-N	0	0.0083	0	0	sp1-YX33	NA	-	sp3-GX-YX08	-	-	inter-species
D	GuagnX-CZ1-W	0.0028	0.0055	0.0028	0.0028	sp1-YX33	NA	-	sp3-GX-YX08	-	-	inter-species
D	GuagnX-CZ2-W	0.0028	0.0028	0.0028	0.0028	sp1-YX33	NA	-	sp3-GX-YX08	-	-	inter-species
D	HaiN-CJ-W	0	0.0055	0	0	sp1-YX33	NA	-	sp3-GX-YX08	-	-	inter-species
D	HaiN-DF1-W	0	0	0	0	sp1-YX33	NA	-	sp3-GX-YX08	-	-	inter-species
D	HaiN-DF2-W	0	0	0	0	sp1-YX33	NA	-	sp3-GX-YX08	-	-	inter-species
D	HaiN-HK-HZZ2-N	0	0	0	0	sp1-YX33	NA	-	sp3-GX-YX08	-	-	inter-species
D	HaiN-HK-TKT1-N	0	0	0	0	sp1-YX33	NA	-	sp3-GX-YX08	-	-	inter-species
D	HaiN-LD1-W	0	0	0	0	sp1-YX33	NA	-	sp3-GX-YX08	-	-	inter-species
D	HaiN-LD2-W	0	0	0	0	sp1-YX33	NA	-	sp3-GX-YX08	-	-	inter-species
D	HaiN-LD3-W	0	0	0	0	sp1-YX33	NA	-	sp3-GX-YX08	-	-	inter-species
D	HaiN-LG3-W	0	0.0055	0	0	sp1-YX33	NA	-	sp3-GX-YX08	-	-	inter-species
D	HaiN-LS1-W	0	0	0	0	sp1-YX33	NA	-	sp3-GX-YX08	-	-	inter-species
D	HaiN-LS2-W	0	0	0	0	sp1-YX33	NA	-	sp3-GX-YX08	-	-	inter-species
D	HaiN-SY1-W	0	0	0	0	sp1-YX33	NA	-	sp3-GX-YX08	-	-	inter-species
D	HaiN-SY2-W	0	0	0	0	sp1-YX33	NA	-	sp3-GX-YX08	-	-	inter-species
D	HaiN-WC1-W	0	0	0	0	sp1-YX33	NA	-	sp3-GX-YX08	-	-	inter-species
D	HaiN-WN2-W	0	0.0055	0	0	sp1-YX33	NA	-	sp3-GX-YX08	-	-	inter-species
D	HaiN-WN-BHZ4-N	0.0116	0.058	0.0117	0.0117	sp1-YX33	NA	-	sp3-GX-YX08	-	-	inter-species
D	HaiN-WN-1-W	0	0	0	0	sp1-YX33	NA	-	sp3-GX-YX08	-	-	inter-species
D	HaiN-WN-XLXS2-N	0.0111	0.0193	0.0112	0.0112	sp1-YX33	NA	-	sp3-GX-YX08	-	-	inter-species
D	YunN-PE2-W	0	0.0083	0	0	sp1-YX33	NA	-	sp3-GX-YX08	-	-	inter-species
D	YunN-PE1-W	0.0056	0.0138	0.0056	0.0056	sp1-YX33	NA	-	sp3-GX-YX08	-	-	inter-species
D	YunN-XSBN5-N	0	0	0	0	sp1-YX33	NA	-	sp3-GX-YX08	-	-	inter-species
D	YunN-XSBN6-N	0.0028	0.011	0.0028	0.0028	sp1-YX33	NA	-	sp3-GX-YX08	-	-	inter-species
D	D	0	0	0	0	0	0.0083	0	0	0	0.0083	0	0	0.0028	0.011	0.0028	0.0028	0.0111	0.0193	0.0112	0.0112	0.014	0.0249	0.0141	0.0141	0	0.0083	0	0	0.0055	0.0191	0.0055	0.0055	0.0111	0.0193	0.0112	0.0112	0.0111	0.0193	0.0112	0.0112	0.0056	0.0138	0.0056	0.0056	0.0056	0.0138	0.0056	0.0056
D	HaiN-HK-TKT2-N	0	0.0083	0	0	sp1-YX34	NA	-	sp3-GX-YX08	-	-	inter-species
D	HaiN-HK-TKT3-N	0	0.0083	0	0	sp1-YX34	NA	-	sp3-GX-YX08	-	-	inter-species
D	GuagnX-CZ1-W	0.0028	0.0055	0.0028	0.0028	sp1-YX34	NA	-	sp3-GX-YX08	-	-	inter-species
D	GuagnX-CZ2-W	0.0028	0.0028	0.0028	0.0028	sp1-YX34	NA	-	sp3-GX-YX08	-	-	inter-species
D	HaiN-CJ-W	0	0.0055	0	0	sp1-YX34	NA	-	sp3-GX-YX08	-	-	inter-species
D	HaiN-DF1-W	0	0	0	0	sp1-YX34	NA	-	sp3-GX-YX08	-	-	inter-species
D	HaiN-DF2-W	0	0	0	0	sp1-YX34	NA	-	sp3-GX-YX08	-	-	inter-species
D	HaiN-HK-HZZ2-N	0	0	0	0	sp1-YX34	NA	-	sp3-GX-YX08	-	-	inter-species
D	HaiN-HK-TKT1-N	0	0	0	0	sp1-YX34	NA	-	sp3-GX-YX08	-	-	inter-species
D	HaiN-LD1-W	0	0	0	0	sp1-YX34	NA	-	sp3-GX-YX08	-	-	inter-species
D	HaiN-LD2-W	0	0	0	0	sp1-YX34	NA	-	sp3-GX-YX08	-	-	inter-species
D	HaiN-LD3-W	0	0	0	0	sp1-YX34	NA	-	sp3-GX-YX08	-	-	inter-species
D	HaiN-LG3-W	0	0.0055	0	0	sp1-YX34	NA	-	sp3-GX-YX08	-	-	inter-species
D	HaiN-LS1-W	0	0	0	0	sp1-YX34	NA	-	sp3-GX-YX08	-	-	inter-species
D	HaiN-LS2-W	0	0	0	0	sp1-YX34	NA	-	sp3-GX-YX08	-	-	inter-species
D	HaiN-SY1-W	0	0	0	0	sp1-YX34	NA	-	sp3-GX-YX08	-	-	inter-species
D	HaiN-SY2-W	0	0	0	0	sp1-YX34	NA	-	sp3-GX-YX08	-	-	inter-species
D	HaiN-WC1-W	0	0	0	0	sp1-YX34	NA	-	sp3-GX-YX08	-	-	inter-species
D	HaiN-WN2-W	0	0.0055	0	0	sp1-YX34	NA	-	sp3-GX-YX08	-	-	inter-species
D	HaiN-WN-BHZ4-N	0.0116	0.058	0.0117	0.0117	sp1-YX34	NA	-	sp3-GX-YX08	-	-	inter-species
D	HaiN-WN-1-W	0	0	0	0	sp1-YX34	NA	-	sp3-GX-YX08	-	-	inter-species
D	HaiN-WN-XLXS2-N	0.0111	0.0193	0.0112	0.0112	sp1-YX34	NA	-	sp3-GX-YX08	-	-	inter-species
D	YunN-PE2-W	0	0.0083	0	0	sp1-YX34	NA	-	sp3-GX-YX08	-	-	inter-species
D	YunN-PE1-W	0.0056	0.0138	0.0056	0.0056	sp1-YX34	NA	-	sp3-GX-YX08	-	-	inter-species
D	YunN-XSBN5-N	0	0	0	0	sp1-YX34	NA	-	sp3-GX-YX08	-	-	inter-species
D	YunN-XSBN6-N	0.0028	0.011	0.0028	0.0028	sp1-YX34	NA	-	sp3-GX-YX08	-	-	inter-species
D	D	0.0028	0.0083	0.0028	0.0028	0.0028	0.011	0.0028	0.0028	0	0.0083	0	0	0.0056	0.0138	0.0056	0.0056	0.0167	0.0194	0.0169	0.0169	0.0196	0.025	0.0198	0.0198	0.0028	0.011	0.0028	0.0028	0.0028	0.0218	0.0028	0.0028	0.0111	0.0193	0.0112	0.0112	0.0111	0.0193	0.0112	0.0112	0.0056	0.0138	0.0056	0.0056	0.0084	0.0166	0.0084	0.0084
D	HaiN-HK-TKT2-N	0	0.0083	0	0	sp2-LW-YX05	NA	-	sp3-GX-YX08	-	-	inter-species
D	HaiN-HK-TKT3-N	0	0.0083	0	0	sp2-LW-YX05	NA	-	sp3-GX-YX08	-	-	inter-species
D	GuagnX-CZ1-W	0	0.0028	0	0	sp2-LW-YX05	NA	-	sp3-GX-YX08	-	-	inter-species
D	GuagnX-CZ2-W	0	0.0055	0	0	sp2-LW-YX05	NA	-	sp3-GX-YX08	-	-	inter-species
D	HaiN-CJ-W	0.0028	0.0028	0.0028	0.0028	sp2-LW-YX05	NA	-	sp3-GX-YX08	-	-	inter-species
D	HaiN-DF1-W	0.0028	0.0083	0.0028	0.0028	sp2-LW-YX05	NA	-	sp3-GX-YX08	-	-	inter-species
D	HaiN-DF2-W	0.0028	0.0083	0.0028	0.0028	sp2-LW-YX05	NA	-	sp3-GX-YX08	-	-	inter-species
D	HaiN-HK-HZZ2-N	0.0028	0.0083	0.0028	0.0028	sp2-LW-YX05	NA	-	sp3-GX-YX08	-	-	inter-species
D	HaiN-HK-TKT1-N	0.0028	0.0083	0.0028	0.0028	sp2-LW-YX05	NA	-	sp3-GX-YX08	-	-	inter-species
D	HaiN-LD1-W	0.0028	0.0083	0.0028	0.0028	sp2-LW-YX05	NA	-	sp3-GX-YX08	-	-	inter-species
D	HaiN-LD2-W	0.0028	0.0083	0.0028	0.0028	sp2-LW-YX05	NA	-	sp3-GX-YX08	-	-	inter-species
D	HaiN-LD3-W	0.0028	0.0083	0.0028	0.0028	sp2-LW-YX05	NA	-	sp3-GX-YX08	-	-	inter-species
D	HaiN-LG3-W	0.0028	0.0028	0.0028	0.0028	sp2-LW-YX05	NA	-	sp3-GX-YX08	-	-	inter-species
D	HaiN-LS1-W	0.0028	0.0083	0.0028	0.0028	sp2-LW-YX05	NA	-	sp3-GX-YX08	-	-	inter-species
D	HaiN-LS2-W	0.0028	0.0083	0.0028	0.0028	sp2-LW-YX05	NA	-	sp3-GX-YX08	-	-	inter-species
D	HaiN-SY1-W	0.0028	0.0083	0.0028	0.0028	sp2-LW-YX05	NA	-	sp3-GX-YX08	-	-	inter-species
D	HaiN-SY2-W	0.0028	0.0083	0.0028	0.0028	sp2-LW-YX05	NA	-	sp3-GX-YX08	-	-	inter-species
D	HaiN-WC1-W	0.0028	0.0083	0.0028	0.0028	sp2-LW-YX05	NA	-	sp3-GX-YX08	-	-	inter-species
D	HaiN-WN2-W	0.0028	0.0028	0.0028	0.0028	sp2-LW-YX05	NA	-	sp3-GX-YX08	-	-	inter-species
D	HaiN-WN-BHZ4-N	0.0116	0.0582	0.0117	0.0117	sp2-LW-YX05	NA	-	sp3-GX-YX08	-	-	inter-species
D	HaiN-WN-1-W	0.0028	0.0083	0.0028	0.0028	sp2-LW-YX05	NA	-	sp3-GX-YX08	-	-	inter-species
D	HaiN-WN-XLXS2-N	0.0111	0.0193	0.0112	0.0112	sp2-LW-YX05	NA	-	sp3-GX-YX08	-	-	inter-species
D	YunN-PE2-W	0	0.0083	0	0	sp2-LW-YX05	NA	-	sp3-GX-YX08	-	-	inter-species
D	YunN-PE1-W	0.0056	0.0138	0.0056	0.0056	sp2-LW-YX05	NA	-	sp3-GX-YX08	-	-	inter-species
D	YunN-XSBN5-N	0.0028	0.0083	0.0028	0.0028	sp2-LW-YX05	NA	-	sp3-GX-YX08	-	-	inter-species
D	YunN-XSBN6-N	0.0056	0.0138	0.0056	0.0056	sp2-LW-YX05	NA	-	sp3-GX-YX08	-	-	inter-species
D	D	0.0028	0.0083	0.0028	0.0028	0.0028	0.0055	0.0028	0.0028	0	0.0028	0	0	0.0056	0.0083	0.0056	0.0056	0.0139	0.0167	0.0141	0.0141	0.0168	0.0222	0.0169	0.017	0.0028	0.0055	0.0028	0.0028	0.0028	0.0218	0.0028	0.0028	0.0139	0.0166	0.014	0.014	0.0139	0.0166	0.014	0.014	0.0056	0.0083	0.0056	0.0056	0.0083	0.0111	0.0084	0.0084
D	HaiN-HK-TKT2-N	0	0.0028	0	0	sp3-GX-YX08	NA	-	sp3-GX-YX08	-	-	inter-species
D	HaiN-HK-TKT3-N	0	0.0028	0	0	sp3-GX-YX08	NA	-	sp3-GX-YX08	-	-	inter-species
D	GuagnX-CZ1-W	0	0.0028	0	0	sp3-GX-YX08	NA	-	sp3-GX-YX08	-	-	inter-species
D	GuagnX-CZ2-W	0	0.0055	0	0	sp3-GX-YX08	NA	-	sp3-GX-YX08	-	-	inter-species
D	HaiN-CJ-W	0	0.0055	0	0	sp3-GX-YX08	NA	-	sp3-GX-YX08	-	-	inter-species
D	HaiN-DF1-W	0.0028	0.0083	0.0028	0.0028	sp3-GX-YX08	NA	-	sp3-GX-YX08	-	-	inter-species
D	HaiN-DF2-W	0.0028	0.0083	0.0028	0.0028	sp3-GX-YX08	NA	-	sp3-GX-YX08	-	-	inter-species
D	HaiN-HK-HZZ2-N	0.0028	0.0083	0.0028	0.0028	sp3-GX-YX08	NA	-	sp3-GX-YX08	-	-	inter-species
D	HaiN-HK-TKT1-N	0.0028	0.0083	0.0028	0.0028	sp3-GX-YX08	NA	-	sp3-GX-YX08	-	-	inter-species
D	HaiN-LD1-W	0.0028	0.0083	0.0028	0.0028	sp3-GX-YX08	NA	-	sp3-GX-YX08	-	-	inter-species
D	HaiN-LD2-W	0.0028	0.0083	0.0028	0.0028	sp3-GX-YX08	NA	-	sp3-GX-YX08	-	-	inter-species
D	HaiN-LD3-W	0.0028	0.0083	0.0028	0.0028	sp3-GX-YX08	NA	-	sp3-GX-YX08	-	-	inter-species
D	HaiN-LG3-W	0	0.0055	0	0	sp3-GX-YX08	NA	-	sp3-GX-YX08	-	-	inter-species
D	HaiN-LS1-W	0.0028	0.0083	0.0028	0.0028	sp3-GX-YX08	NA	-	sp3-GX-YX08	-	-	inter-species
D	HaiN-LS2-W	0.0028	0.0083	0.0028	0.0028	sp3-GX-YX08	NA	-	sp3-GX-YX08	-	-	inter-species
D	HaiN-SY1-W	0.0028	0.0083	0.0028	0.0028	sp3-GX-YX08	NA	-	sp3-GX-YX08	-	-	inter-species
D	HaiN-SY2-W	0.0028	0.0083	0.0028	0.0028	sp3-GX-YX08	NA	-	sp3-GX-YX08	-	-	inter-species
D	HaiN-WC1-W	0.0028	0.0083	0.0028	0.0028	sp3-GX-YX08	NA	-	sp3-GX-YX08	-	-	inter-species
D	HaiN-WN2-W	0	0.0055	0	0	sp3-GX-YX08	NA	-	sp3-GX-YX08	-	-	inter-species
D	HaiN-WN-BHZ4-N	0.0145	0.0556	0.0146	0.0146	sp3-GX-YX08	NA	-	sp3-GX-YX08	-	-	inter-species
D	HaiN-WN-1-W	0.0028	0.0083	0.0028	0.0028	sp3-GX-YX08	NA	-	sp3-GX-YX08	-	-	inter-species
D	HaiN-WN-XLXS2-N	0.0139	0.0166	0.014	0.014	sp3-GX-YX08	NA	-	sp3-GX-YX08	-	-	inter-species
D	YunN-PE2-W	0	0.0028	0	0	sp3-GX-YX08	NA	-	sp3-GX-YX08	-	-	inter-species
D	YunN-PE1-W	0.0056	0.0083	0.0056	0.0056	sp3-GX-YX08	NA	-	sp3-GX-YX08	-	-	inter-species
D	YunN-XSBN5-N	0.0028	0.0083	0.0028	0.0028	sp3-GX-YX08	NA	-	sp3-GX-YX08	-	-	inter-species
D	YunN-XSBN6-N	0.0056	0.0083	0.0056	0.0056	sp3-GX-YX08	NA	-	sp3-GX-YX08	-	-	inter-species
HaiN-HK-TKT2-N	D	0	0.0083	0	0	0.0028	0.0028	0.0028	0.0028	0	0	0	0	0.0055	0.0055	0.0056	0.0056	0.0111	0.0166	0.0112	0.0112	0.014	0.0222	0.0141	0.0141	0.0028	0.0028	0.0028	0.0028	0.0028	0.0191	0.0028	0.0028	0.0166	0.0166	0.0168	0.0168	0.0166	0.0166	0.0168	0.0168	0.0055	0.0055	0.0056	0.0056	0.0083	0.0083	0.0084	0.0084
HaiN-HK-TKT2-N	HaiN-HK-TKT2-N	NA	NA	NA	NA	NA	NA	-	-	-	-	intra-species
HaiN-HK-TKT2-N	HaiN-HK-TKT3-N	0	0	0	0	NA	NA	-	-	-	-	intra-species
HaiN-HK-TKT2-N	GuagnX-CZ1-W	0	0.0055	0	0	NA	NA	-	-	-	-	intra-species
HaiN-HK-TKT2-N	GuagnX-CZ2-W	0	0.0083	0	0	NA	NA	-	-	-	-	intra-species
HaiN-HK-TKT2-N	HaiN-CJ-W	0	0.0083	0	0	NA	NA	-	-	-	-	intra-species
HaiN-HK-TKT2-N	HaiN-DF1-W	0	0.0083	0	0	NA	NA	-	-	-	-	intra-species
HaiN-HK-TKT2-N	HaiN-DF2-W	0	0.0083	0	0	NA	NA	-	-	-	-	intra-species
HaiN-HK-TKT2-N	HaiN-HK-HZZ2-N	0	0.0083	0	0	NA	NA	-	-	-	-	intra-species
HaiN-HK-TKT2-N	HaiN-HK-TKT1-N	0	0.0083	0	0	NA	NA	-	-	-	-	intra-species
HaiN-HK-TKT2-N	HaiN-LD1-W	0	0.0083	0	0	NA	NA	-	-	-	-	intra-species
HaiN-HK-TKT2-N	HaiN-LD2-W	0	0.0083	0	0	NA	NA	-	-	-	-	intra-species
HaiN-HK-TKT2-N	HaiN-LD3-W	0	0.0083	0	0	NA	NA	-	-	-	-	intra-species
HaiN-HK-TKT2-N	HaiN-LG3-W	0	0.0083	0	0	NA	NA	-	-	-	-	intra-species
HaiN-HK-TKT2-N	HaiN-LS1-W	0	0.0083	0	0	NA	NA	-	-	-	-	intra-species
HaiN-HK-TKT2-N	HaiN-LS2-W	0	0.0083	0	0	NA	NA	-	-	-	-	intra-species
HaiN-HK-TKT2-N	HaiN-SY1-W	0	0.0083	0	0	NA	NA	-	-	-	-	intra-species
HaiN-HK-TKT2-N	HaiN-SY2-W	0	0.0083	0	0	NA	NA	-	-	-	-	intra-species
HaiN-HK-TKT2-N	HaiN-WC1-W	0	0.0083	0	0	NA	NA	-	-	-	-	intra-species
HaiN-HK-TKT2-N	HaiN-WN2-W	0	0.0083	0	0	NA	NA	-	-	-	-	intra-species
HaiN-HK-TKT2-N	HaiN-WN-BHZ4-N	0.0116	0.0554	0.0117	0.0117	NA	NA	-	-	-	-	intra-species
HaiN-HK-TKT2-N	HaiN-WN-1-W	0	0.0083	0	0	NA	NA	-	-	-	-	intra-species
HaiN-HK-TKT2-N	HaiN-WN-XLXS2-N	0.0166	0.0166	0.0168	0.0168	NA	NA	-	-	-	-	intra-species
HaiN-HK-TKT2-N	YunN-PE2-W	0	0	0	0	NA	NA	-	-	-	-	intra-species
HaiN-HK-TKT2-N	YunN-PE1-W	0.0055	0.0055	0.0056	0.0056	NA	NA	-	-	-	-	intra-species
HaiN-HK-TKT2-N	YunN-XSBN5-N	0	0.0083	0	0	NA	NA	-	-	-	-	intra-species
HaiN-HK-TKT2-N	YunN-XSBN6-N	0.0055	0.0055	0.0056	0.0056	NA	NA	-	-	-	-	intra-species
HaiN-HK-TKT3-N	D	0	0.0083	0	0	0.0028	0.0028	0.0028	0.0028	0	0	intra-species	0	0.0055	0.0055	0.0056	0.0056	0.0111	0.0166	0.0112	0.0112	0.014	0.0222	0.0141	0.0141	0.0028	0.0028	0.0028	0.0028	0.0028	0.0191	0.0028	0.0028	0.0166	0.0166	0.0168	0.0168	0.0166	0.0166	0.0168	0.0168	0.0055	0.0055	0.0056	0.0056	0.0083	0.0083	0.0084	0.0084
HaiN-HK-TKT3-N	HaiN-HK-TKT2-N	0	0	0	0	NA	NA	-	-	-	-	intra-species
HaiN-HK-TKT3-N	HaiN-HK-TKT3-N	NA	NA	NA	NA	NA	NA	-	-	-	-	intra-species
HaiN-HK-TKT3-N	GuagnX-CZ1-W	0	0.0055	0	0	NA	NA	-	-	-	-	intra-species
HaiN-HK-TKT3-N	GuagnX-CZ2-W	0	0.0083	0	0	NA	NA	-	-	-	-	intra-species
HaiN-HK-TKT3-N	HaiN-CJ-W	0	0.0083	0	0	NA	NA	-	-	-	-	intra-species
HaiN-HK-TKT3-N	HaiN-DF1-W	0	0.0083	0	0	NA	NA	-	-	-	-	intra-species
HaiN-HK-TKT3-N	HaiN-DF2-W	0	0.0083	0	0	NA	NA	-	-	-	-	intra-species
HaiN-HK-TKT3-N	HaiN-HK-HZZ2-N	0	0.0083	0	0	NA	NA	-	-	-	-	intra-species
HaiN-HK-TKT3-N	HaiN-HK-TKT1-N	0	0.0083	0	0	NA	NA	-	-	-	-	intra-species
HaiN-HK-TKT3-N	HaiN-LD1-W	0	0.0083	0	0	NA	NA	-	-	-	-	intra-species
HaiN-HK-TKT3-N	HaiN-LD2-W	0	0.0083	0	0	NA	NA	-	-	-	-	intra-species
HaiN-HK-TKT3-N	HaiN-LD3-W	0	0.0083	0	0	NA	NA	-	-	-	-	intra-species
HaiN-HK-TKT3-N	HaiN-LG3-W	0	0.0083	0	0	NA	NA	-	-	-	-	intra-species
HaiN-HK-TKT3-N	HaiN-LS1-W	0	0.0083	0	0	NA	NA	-	-	-	-	intra-species
HaiN-HK-TKT3-N	HaiN-LS2-W	0	0.0083	0	0	NA	NA	-	-	-	-	intra-species
HaiN-HK-TKT3-N	HaiN-SY1-W	0	0.0083	0	0	NA	NA	-	-	-	-	intra-species
HaiN-HK-TKT3-N	HaiN-SY2-W	0	0.0083	0	0	NA	NA	-	-	-	-	intra-species
HaiN-HK-TKT3-N	HaiN-WC1-W	0	0.0083	0	0	NA	NA	-	-	-	-	intra-species
HaiN-HK-TKT3-N	HaiN-WN2-W	0	0.0083	0	0	NA	NA	-	-	-	-	intra-species
HaiN-HK-TKT3-N	HaiN-WN-BHZ4-N	0.0116	0.0554	0.0117	0.0117	NA	NA	-	-	-	-	intra-species
HaiN-HK-TKT3-N	HaiN-WN-1-W	0	0.0083	0	0	NA	NA	-	-	-	-	intra-species
HaiN-HK-TKT3-N	HaiN-WN-XLXS2-N	0.0166	0.0166	0.0168	0.0168	NA	NA	-	-	-	-	intra-species
HaiN-HK-TKT3-N	YunN-PE2-W	0	0	0	0	NA	NA	-	-	-	-	intra-species
HaiN-HK-TKT3-N	YunN-PE1-W	0.0055	0.0055	0.0056	0.0056	NA	NA	-	-	-	-	intra-species
HaiN-HK-TKT3-N	YunN-XSBN5-N	0	0.0083	0	0	NA	NA	-	-	-	-	intra-species
HaiN-HK-TKT3-N	YunN-XSBN6-N	0.0055	0.0055	0.0056	0.0056	NA	NA	-	-	-	-	intra-species
GuagnX-CZ1-W	D	0.0028	0.0055	0.0028	0.0028	0.0028	0.0083	0.0028	0.0028	0	0.0055	intra-species	0	0.0056	0.011	0.0056	0.0056	0.0139	0.0194	0.0141	0.0141	0.0168	0.0249	0.0169	0.017	0.0028	0.0083	0.0028	0.0028	0.0028	0.0191	0.0028	0.0028	0.0139	0.0193	0.014	0.014	0.0139	0.0193	0.014	0.014	0.0056	0.011	0.0056	0.0056	0.0083	0.0138	0.0084	0.0084
GuagnX-CZ1-W	HaiN-HK-TKT2-N	0	0.0055	0	0	NA	NA	-	-	-	-	intra-species
GuagnX-CZ1-W	HaiN-HK-TKT3-N	0	0.0055	0	0	NA	NA	-	-	-	-	intra-species
GuagnX-CZ1-W	GuagnX-CZ1-W	NA	NA	NA	NA	NA	NA	-	-	-	-	intra-species
GuagnX-CZ1-W	GuagnX-CZ2-W	0	0.0028	0	0	NA	NA	-	-	-	-	intra-species
GuagnX-CZ1-W	HaiN-CJ-W	0	0.0028	0	0	NA	NA	-	-	-	-	intra-species
GuagnX-CZ1-W	HaiN-DF1-W	0.0028	0.0055	0.0028	0.0028	NA	NA	-	-	-	-	intra-species
GuagnX-CZ1-W	HaiN-DF2-W	0.0028	0.0055	0.0028	0.0028	NA	NA	-	-	-	-	intra-species
GuagnX-CZ1-W	HaiN-HK-HZZ2-N	0.0028	0.0055	0.0028	0.0028	NA	NA	-	-	-	-	intra-species
GuagnX-CZ1-W	HaiN-HK-TKT1-N	0.0028	0.0055	0.0028	0.0028	NA	NA	-	-	-	-	intra-species
GuagnX-CZ1-W	HaiN-LD1-W	0.0028	0.0055	0.0028	0.0028	NA	NA	-	-	-	-	intra-species
GuagnX-CZ1-W	HaiN-LD2-W	0.0028	0.0055	0.0028	0.0028	NA	NA	-	-	-	-	intra-species
GuagnX-CZ1-W	HaiN-LD3-W	0.0028	0.0055	0.0028	0.0028	NA	NA	-	-	-	-	intra-species
GuagnX-CZ1-W	HaiN-LG3-W	0	0.0028	0	0	NA	NA	-	-	-	-	intra-species
GuagnX-CZ1-W	HaiN-LS1-W	0.0028	0.0055	0.0028	0.0028	NA	NA	-	-	-	-	intra-species
GuagnX-CZ1-W	HaiN-LS2-W	0.0028	0.0055	0.0028	0.0028	NA	NA	-	-	-	-	intra-species
GuagnX-CZ1-W	HaiN-SY1-W	0.0028	0.0055	0.0028	0.0028	NA	NA	-	-	-	-	intra-species
GuagnX-CZ1-W	HaiN-SY2-W	0.0028	0.0055	0.0028	0.0028	NA	NA	-	-	-	-	intra-species
GuagnX-CZ1-W	HaiN-WC1-W	0.0028	0.0055	0.0028	0.0028	NA	NA	-	-	-	-	intra-species
GuagnX-CZ1-W	HaiN-WN2-W	0	0.0028	0	0	NA	NA	-	-	-	-	intra-species
GuagnX-CZ1-W	HaiN-WN-BHZ4-N	0.0145	0.0582	0.0146	0.0146	NA	NA	-	-	-	-	intra-species
GuagnX-CZ1-W	HaiN-WN-1-W	0.0028	0.0055	0.0028	0.0028	NA	NA	-	-	-	-	intra-species
GuagnX-CZ1-W	HaiN-WN-XLXS2-N	0.0139	0.0193	0.014	0.014	NA	NA	-	-	-	-	intra-species
GuagnX-CZ1-W	YunN-PE2-W	0	0.0055	0	0	NA	NA	-	-	-	-	intra-species
GuagnX-CZ1-W	YunN-PE1-W	0.0056	0.011	0.0056	0.0056	NA	NA	-	-	-	-	intra-species
GuagnX-CZ1-W	YunN-XSBN5-N	0.0028	0.0055	0.0028	0.0028	NA	NA	-	-	-	-	intra-species
GuagnX-CZ1-W	YunN-XSBN6-N	0.0056	0.011	0.0056	0.0056	NA	NA	-	-	-	-	intra-species
GuagnX-CZ2-W	D	0.0028	0.0028	0.0028	0.0028	0.0028	0.011	0.0028	0.0028	0	0.0083	intra-species	0	0.0056	0.0138	0.0056	0.0056	0.0139	0.0221	0.0141	0.0141	0.0168	0.0276	0.0169	0.017	0.0028	0.011	0.0028	0.0028	0.0028	0.0163	0.0028	0.0028	0.0139	0.022	0.014	0.014	0.0139	0.022	0.014	0.014	0.0056	0.0138	0.0056	0.0056	0.0083	0.0165	0.0084	0.0084
GuagnX-CZ2-W	HaiN-HK-TKT2-N	0	0.0083	0	0	NA	NA	-	-	-	-	intra-species
GuagnX-CZ2-W	HaiN-HK-TKT3-N	0	0.0083	0	0	NA	NA	-	-	-	-	intra-species
GuagnX-CZ2-W	GuagnX-CZ1-W	0	0.0028	0	0	NA	NA	-	-	-	-	intra-species
GuagnX-CZ2-W	GuagnX-CZ2-W	NA	NA	NA	NA	NA	NA	-	-	-	-	intra-species
GuagnX-CZ2-W	HaiN-CJ-W	0	0.0055	0	0	NA	NA	-	-	-	-	intra-species
GuagnX-CZ2-W	HaiN-DF1-W	0.0028	0.0028	0.0028	0.0028	NA	NA	-	-	-	-	intra-species
GuagnX-CZ2-W	HaiN-DF2-W	0.0028	0.0028	0.0028	0.0028	NA	NA	-	-	-	-	intra-species
GuagnX-CZ2-W	HaiN-HK-HZZ2-N	0.0028	0.0028	0.0028	0.0028	NA	NA	-	-	-	-	intra-species
GuagnX-CZ2-W	HaiN-HK-TKT1-N	0.0028	0.0028	0.0028	0.0028	NA	NA	-	-	-	-	intra-species
GuagnX-CZ2-W	HaiN-LD1-W	0.0028	0.0028	0.0028	0.0028	NA	NA	-	-	-	-	intra-species
GuagnX-CZ2-W	HaiN-LD2-W	0.0028	0.0028	0.0028	0.0028	NA	NA	-	-	-	-	intra-species
GuagnX-CZ2-W	HaiN-LD3-W	0.0028	0.0028	0.0028	0.0028	NA	NA	-	-	-	-	intra-species
GuagnX-CZ2-W	HaiN-LG3-W	0	0.0055	0	0	NA	NA	-	-	-	-	intra-species
GuagnX-CZ2-W	HaiN-LS1-W	0.0028	0.0028	0.0028	0.0028	NA	NA	-	-	-	-	intra-species
GuagnX-CZ2-W	HaiN-LS2-W	0.0028	0.0028	0.0028	0.0028	NA	NA	-	-	-	-	intra-species
GuagnX-CZ2-W	HaiN-SY1-W	0.0028	0.0028	0.0028	0.0028	NA	NA	-	-	-	-	intra-species
GuagnX-CZ2-W	HaiN-SY2-W	0.0028	0.0028	0.0028	0.0028	NA	NA	-	-	-	-	intra-species
GuagnX-CZ2-W	HaiN-WC1-W	0.0028	0.0028	0.0028	0.0028	NA	NA	-	-	-	-	intra-species
GuagnX-CZ2-W	HaiN-WN2-W	0	0.0055	0	0	NA	NA	-	-	-	-	intra-species
GuagnX-CZ2-W	HaiN-WN-BHZ4-N	0.0145	0.0608	0.0146	0.0146	NA	NA	-	-	-	-	intra-species
GuagnX-CZ2-W	HaiN-WN-1-W	0.0028	0.0028	0.0028	0.0028	NA	NA	-	-	-	-	intra-species
GuagnX-CZ2-W	HaiN-WN-XLXS2-N	0.0139	0.022	0.014	0.014	NA	NA	-	-	-	-	intra-species
GuagnX-CZ2-W	YunN-PE2-W	0	0.0083	0	0	NA	NA	-	-	-	-	intra-species
GuagnX-CZ2-W	YunN-PE1-W	0.0056	0.0138	0.0056	0.0056	NA	NA	-	-	-	-	intra-species
GuagnX-CZ2-W	YunN-XSBN5-N	0.0028	0.0028	0.0028	0.0028	NA	NA	-	-	-	-	intra-species
GuagnX-CZ2-W	YunN-XSBN6-N	0.0056	0.0138	0.0056	0.0056	NA	NA	-	-	-	-	intra-species
HaiN-CJ-W	D	0	0.0055	0	0	0	0.0083	0	0	0	0.0083	intra-species	0	0.0028	0.011	0.0028	0.0028	0.0139	0.0167	0.0141	0.0141	0.0168	0.0222	0.0169	0.017	0	0.0083	0	0	0.0056	0.0245	0.0056	0.0056	0.0084	0.0166	0.0084	0.0084	0.0084	0.0166	0.0084	0.0084	0.0056	0.0138	0.0056	0.0056	0.0056	0.0138	0.0056	0.0056
HaiN-CJ-W	HaiN-HK-TKT2-N	0	0.0083	0	0	NA	NA	-	-	-	-	intra-species
HaiN-CJ-W	HaiN-HK-TKT3-N	0	0.0083	0	0	NA	NA	-	-	-	-	intra-species
HaiN-CJ-W	GuagnX-CZ1-W	0	0.0028	0	0	NA	NA	-	-	-	-	intra-species
HaiN-CJ-W	GuagnX-CZ2-W	0	0.0055	0	0	NA	NA	-	-	-	-	intra-species
HaiN-CJ-W	HaiN-CJ-W	NA	NA	NA	NA	NA	NA	-	-	-	-	intra-species
HaiN-CJ-W	HaiN-DF1-W	0	0.0055	0	0	NA	NA	-	-	-	-	intra-species
HaiN-CJ-W	HaiN-DF2-W	0	0.0055	0	0	NA	NA	-	-	-	-	intra-species
HaiN-CJ-W	HaiN-HK-HZZ2-N	0	0.0055	0	0	NA	NA	-	-	-	-	intra-species
HaiN-CJ-W	HaiN-HK-TKT1-N	0	0.0055	0	0	NA	NA	-	-	-	-	intra-species
HaiN-CJ-W	HaiN-LD1-W	0	0.0055	0	0	NA	NA	-	-	-	-	intra-species
HaiN-CJ-W	HaiN-LD2-W	0	0.0055	0	0	NA	NA	-	-	-	-	intra-species
HaiN-CJ-W	HaiN-LD3-W	0	0.0055	0	0	NA	NA	-	-	-	-	intra-species
HaiN-CJ-W	HaiN-LG3-W	0	0	0	0	NA	NA	-	-	-	-	intra-species
HaiN-CJ-W	HaiN-LS1-W	0	0.0055	0	0	NA	NA	-	-	-	-	intra-species
HaiN-CJ-W	HaiN-LS2-W	0	0.0055	0	0	NA	NA	-	-	-	-	intra-species
HaiN-CJ-W	HaiN-SY1-W	0	0.0055	0	0	NA	NA	-	-	-	-	intra-species
HaiN-CJ-W	HaiN-SY2-W	0	0.0055	0	0	NA	NA	-	-	-	-	intra-species
HaiN-CJ-W	HaiN-WC1-W	0	0.0055	0	0	NA	NA	-	-	-	-	intra-species
HaiN-CJ-W	HaiN-WN2-W	0	0	0	0	NA	NA	-	-	-	-	intra-species
HaiN-CJ-W	HaiN-WN-BHZ4-N	0.0087	0.0554	0.0088	0.0088	NA	NA	-	-	-	-	intra-species
HaiN-CJ-W	HaiN-WN-1-W	0	0.0055	0	0	NA	NA	-	-	-	-	intra-species
HaiN-CJ-W	HaiN-WN-XLXS2-N	0.0084	0.0166	0.0084	0.0084	NA	NA	-	-	-	-	intra-species
HaiN-CJ-W	YunN-PE2-W	0	0.0083	0	0	NA	NA	-	-	-	-	intra-species
HaiN-CJ-W	YunN-PE1-W	0.0056	0.0138	0.0056	0.0056	NA	NA	-	-	-	-	intra-species
HaiN-CJ-W	YunN-XSBN5-N	0	0.0055	0	0	NA	NA	-	-	-	-	intra-species
HaiN-CJ-W	YunN-XSBN6-N	0.0028	0.011	0.0028	0.0028	NA	NA	-	-	-	-	intra-species
HaiN-DF1-W	D	0	0	0	0	0	0.0083	0	0	0	0.0083	intra-species	0	0.0028	0.011	0.0028	0.0028	0.0111	0.0193	0.0112	0.0112	0.014	0.0249	0.0141	0.0141	0	0.0083	0	0	0.0055	0.0191	0.0055	0.0055	0.0111	0.0193	0.0112	0.0112	0.0111	0.0193	0.0112	0.0112	0.0056	0.0138	0.0056	0.0056	0.0056	0.0138	0.0056	0.0056
HaiN-DF1-W	HaiN-HK-TKT2-N	0	0.0083	0	0	NA	NA	-	-	-	-	intra-species
HaiN-DF1-W	HaiN-HK-TKT3-N	0	0.0083	0	0	NA	NA	-	-	-	-	intra-species
HaiN-DF1-W	GuagnX-CZ1-W	0.0028	0.0055	0.0028	0.0028	NA	NA	-	-	-	-	intra-species
HaiN-DF1-W	GuagnX-CZ2-W	0.0028	0.0028	0.0028	0.0028	NA	NA	-	-	-	-	intra-species
HaiN-DF1-W	HaiN-CJ-W	0	0.0055	0	0	NA	NA	-	-	-	-	intra-species
HaiN-DF1-W	HaiN-DF1-W	NA	NA	NA	NA	NA	NA	-	-	-	-	intra-species
HaiN-DF1-W	HaiN-DF2-W	0	0	0	0	NA	NA	-	-	-	-	intra-species
HaiN-DF1-W	HaiN-HK-HZZ2-N	0	0	0	0	NA	NA	-	-	-	-	intra-species
HaiN-DF1-W	HaiN-HK-TKT1-N	0	0	0	0	NA	NA	-	-	-	-	intra-species
HaiN-DF1-W	HaiN-LD1-W	0	0	0	0	NA	NA	-	-	-	-	intra-species
HaiN-DF1-W	HaiN-LD2-W	0	0	0	0	NA	NA	-	-	-	-	intra-species
HaiN-DF1-W	HaiN-LD3-W	0	0	0	0	NA	NA	-	-	-	-	intra-species
HaiN-DF1-W	HaiN-LG3-W	0	0.0055	0	0	NA	NA	-	-	-	-	intra-species
HaiN-DF1-W	HaiN-LS1-W	0	0	0	0	NA	NA	-	-	-	-	intra-species
HaiN-DF1-W	HaiN-LS2-W	0	0	0	0	NA	NA	-	-	-	-	intra-species
HaiN-DF1-W	HaiN-SY1-W	0	0	0	0	NA	NA	-	-	-	-	intra-species
HaiN-DF1-W	HaiN-SY2-W	0	0	0	0	NA	NA	-	-	-	-	intra-species
HaiN-DF1-W	HaiN-WC1-W	0	0	0	0	NA	NA	-	-	-	-	intra-species
HaiN-DF1-W	HaiN-WN2-W	0	0.0055	0	0	NA	NA	-	-	-	-	intra-species
HaiN-DF1-W	HaiN-WN-BHZ4-N	0.0116	0.058	0.0117	0.0117	NA	NA	-	-	-	-	intra-species
HaiN-DF1-W	HaiN-WN-1-W	0	0	0	0	NA	NA	-	-	-	-	intra-species
HaiN-DF1-W	HaiN-WN-XLXS2-N	0.0111	0.0193	0.0112	0.0112	NA	NA	-	-	-	-	intra-species
HaiN-DF1-W	YunN-PE2-W	0	0.0083	0	0	NA	NA	-	-	-	-	intra-species
HaiN-DF1-W	YunN-PE1-W	0.0056	0.0138	0.0056	0.0056	NA	NA	-	-	-	-	intra-species
HaiN-DF1-W	YunN-XSBN5-N	0	0	0	0	NA	NA	-	-	-	-	intra-species
HaiN-DF1-W	YunN-XSBN6-N	0.0028	0.011	0.0028	0.0028	NA	NA	-	-	-	-	intra-species
HaiN-DF2-W	D	0	0	0	0	0	0.0083	0	0	0	0.0083	intra-species	0	0.0028	0.011	0.0028	0.0028	0.0111	0.0193	0.0112	0.0112	0.014	0.0249	0.0141	0.0141	0	0.0083	0	0	0.0055	0.0191	0.0055	0.0055	0.0111	0.0193	0.0112	0.0112	0.0111	0.0193	0.0112	0.0112	0.0056	0.0138	0.0056	0.0056	0.0056	0.0138	0.0056	0.0056
HaiN-DF2-W	HaiN-HK-TKT2-N	0	0.0083	0	0	NA	NA	-	-	-	-	intra-species
HaiN-DF2-W	HaiN-HK-TKT3-N	0	0.0083	0	0	NA	NA	-	-	-	-	intra-species
HaiN-DF2-W	GuagnX-CZ1-W	0.0028	0.0055	0.0028	0.0028	NA	NA	-	-	-	-	intra-species
HaiN-DF2-W	GuagnX-CZ2-W	0.0028	0.0028	0.0028	0.0028	NA	NA	-	-	-	-	intra-species
HaiN-DF2-W	HaiN-CJ-W	0	0.0055	0	0	NA	NA	-	-	-	-	intra-species
HaiN-DF2-W	HaiN-DF1-W	0	0	0	0	NA	NA	-	-	-	-	intra-species
HaiN-DF2-W	HaiN-DF2-W	NA	NA	NA	NA	NA	NA	-	-	-	-	intra-species
HaiN-DF2-W	HaiN-HK-HZZ2-N	0	0	0	0	NA	NA	-	-	-	-	intra-species
HaiN-DF2-W	HaiN-HK-TKT1-N	0	0	0	0	NA	NA	-	-	-	-	intra-species
HaiN-DF2-W	HaiN-LD1-W	0	0	0	0	NA	NA	-	-	-	-	intra-species
HaiN-DF2-W	HaiN-LD2-W	0	0	0	0	NA	NA	-	-	-	-	intra-species
HaiN-DF2-W	HaiN-LD3-W	0	0	0	0	NA	NA	-	-	-	-	intra-species
HaiN-DF2-W	HaiN-LG3-W	0	0.0055	0	0	NA	NA	-	-	-	-	intra-species
HaiN-DF2-W	HaiN-LS1-W	0	0	0	0	NA	NA	-	-	-	-	intra-species
HaiN-DF2-W	HaiN-LS2-W	0	0	0	0	NA	NA	-	-	-	-	intra-species
HaiN-DF2-W	HaiN-SY1-W	0	0	0	0	NA	NA	-	-	-	-	intra-species
HaiN-DF2-W	HaiN-SY2-W	0	0	0	0	NA	NA	-	-	-	-	intra-species
HaiN-DF2-W	HaiN-WC1-W	0	0	0	0	NA	NA	-	-	-	-	intra-species
HaiN-DF2-W	HaiN-WN2-W	0	0.0055	0	0	NA	NA	-	-	-	-	intra-species
HaiN-DF2-W	HaiN-WN-BHZ4-N	0.0116	0.058	0.0117	0.0117	NA	NA	-	-	-	-	intra-species
HaiN-DF2-W	HaiN-WN-1-W	0	0	0	0	NA	NA	-	-	-	-	intra-species
HaiN-DF2-W	HaiN-WN-XLXS2-N	0.0111	0.0193	0.0112	0.0112	NA	NA	-	-	-	-	intra-species
HaiN-DF2-W	YunN-PE2-W	0	0.0083	0	0	NA	NA	-	-	-	-	intra-species
HaiN-DF2-W	YunN-PE1-W	0.0056	0.0138	0.0056	0.0056	NA	NA	-	-	-	-	intra-species
HaiN-DF2-W	YunN-XSBN5-N	0	0	0	0	NA	NA	-	-	-	-	intra-species
HaiN-DF2-W	YunN-XSBN6-N	0.0028	0.011	0.0028	0.0028	NA	NA	-	-	-	-	intra-species
HaiN-HK-HZZ2-N	D	0	0	0	0	0	0.0083	0	0	0	0.0083	intra-species	0	0.0028	0.011	0.0028	0.0028	0.0111	0.0193	0.0112	0.0112	0.014	0.0249	0.0141	0.0141	0	0.0083	0	0	0.0055	0.0191	0.0055	0.0055	0.0111	0.0193	0.0112	0.0112	0.0111	0.0193	0.0112	0.0112	0.0056	0.0138	0.0056	0.0056	0.0056	0.0138	0.0056	0.0056
HaiN-HK-HZZ2-N	HaiN-HK-TKT2-N	0	0.0083	0	0	NA	NA	-	-	-	-	intra-species
HaiN-HK-HZZ2-N	HaiN-HK-TKT3-N	0	0.0083	0	0	NA	NA	-	-	-	-	intra-species
HaiN-HK-HZZ2-N	GuagnX-CZ1-W	0.0028	0.0055	0.0028	0.0028	NA	NA	-	-	-	-	intra-species
HaiN-HK-HZZ2-N	GuagnX-CZ2-W	0.0028	0.0028	0.0028	0.0028	NA	NA	-	-	-	-	intra-species
HaiN-HK-HZZ2-N	HaiN-CJ-W	0	0.0055	0	0	NA	NA	-	-	-	-	intra-species
HaiN-HK-HZZ2-N	HaiN-DF1-W	0	0	0	0	NA	NA	-	-	-	-	intra-species
HaiN-HK-HZZ2-N	HaiN-DF2-W	0	0	0	0	NA	NA	-	-	-	-	intra-species
HaiN-HK-HZZ2-N	HaiN-HK-HZZ2-N	NA	NA	NA	NA	NA	NA	-	-	-	-	intra-species
HaiN-HK-HZZ2-N	HaiN-HK-TKT1-N	0	0	0	0	NA	NA	-	-	-	-	intra-species
HaiN-HK-HZZ2-N	HaiN-LD1-W	0	0	0	0	NA	NA	-	-	-	-	intra-species
HaiN-HK-HZZ2-N	HaiN-LD2-W	0	0	0	0	NA	NA	-	-	-	-	intra-species
HaiN-HK-HZZ2-N	HaiN-LD3-W	0	0	0	0	NA	NA	-	-	-	-	intra-species
HaiN-HK-HZZ2-N	HaiN-LG3-W	0	0.0055	0	0	NA	NA	-	-	-	-	intra-species
HaiN-HK-HZZ2-N	HaiN-LS1-W	0	0	0	0	NA	NA	-	-	-	-	intra-species
HaiN-HK-HZZ2-N	HaiN-LS2-W	0	0	0	0	NA	NA	-	-	-	-	intra-species
HaiN-HK-HZZ2-N	HaiN-SY1-W	0	0	0	0	NA	NA	-	-	-	-	intra-species
HaiN-HK-HZZ2-N	HaiN-SY2-W	0	0	0	0	NA	NA	-	-	-	-	intra-species
HaiN-HK-HZZ2-N	HaiN-WC1-W	0	0	0	0	NA	NA	-	-	-	-	intra-species
HaiN-HK-HZZ2-N	HaiN-WN2-W	0	0.0055	0	0	NA	NA	-	-	-	-	intra-species
HaiN-HK-HZZ2-N	HaiN-WN-BHZ4-N	0.0116	0.058	0.0117	0.0117	NA	NA	-	-	-	-	intra-species
HaiN-HK-HZZ2-N	HaiN-WN-1-W	0	0	0	0	NA	NA	-	-	-	-	intra-species
HaiN-HK-HZZ2-N	HaiN-WN-XLXS2-N	0.0111	0.0193	0.0112	0.0112	NA	NA	-	-	-	-	intra-species
HaiN-HK-HZZ2-N	YunN-PE2-W	0	0.0083	0	0	NA	NA	-	-	-	-	intra-species
HaiN-HK-HZZ2-N	YunN-PE1-W	0.0056	0.0138	0.0056	0.0056	NA	NA	-	-	-	-	intra-species
HaiN-HK-HZZ2-N	YunN-XSBN5-N	0	0	0	0	NA	NA	-	-	-	-	intra-species
HaiN-HK-HZZ2-N	YunN-XSBN6-N	0.0028	0.011	0.0028	0.0028	NA	NA	-	-	-	-	intra-species
HaiN-HK-TKT1-N	D	0	0	0	0	0	0.0083	0	0	0	0.0083	intra-species	0	0.0028	0.011	0.0028	0.0028	0.0111	0.0193	0.0112	0.0112	0.014	0.0249	0.0141	0.0141	0	0.0083	0	0	0.0055	0.0191	0.0055	0.0055	0.0111	0.0193	0.0112	0.0112	0.0111	0.0193	0.0112	0.0112	0.0056	0.0138	0.0056	0.0056	0.0056	0.0138	0.0056	0.0056
HaiN-HK-TKT1-N	HaiN-HK-TKT2-N	0	0.0083	0	0	NA	NA	-	-	-	-	intra-species
HaiN-HK-TKT1-N	HaiN-HK-TKT3-N	0	0.0083	0	0	NA	NA	-	-	-	-	intra-species
HaiN-HK-TKT1-N	GuagnX-CZ1-W	0.0028	0.0055	0.0028	0.0028	NA	NA	-	-	-	-	intra-species
HaiN-HK-TKT1-N	GuagnX-CZ2-W	0.0028	0.0028	0.0028	0.0028	NA	NA	-	-	-	-	intra-species
HaiN-HK-TKT1-N	HaiN-CJ-W	0	0.0055	0	0	NA	NA	-	-	-	-	intra-species
HaiN-HK-TKT1-N	HaiN-DF1-W	0	0	0	0	NA	NA	-	-	-	-	intra-species
HaiN-HK-TKT1-N	HaiN-DF2-W	0	0	0	0	NA	NA	-	-	-	-	intra-species
HaiN-HK-TKT1-N	HaiN-HK-HZZ2-N	0	0	0	0	NA	NA	-	-	-	-	intra-species
HaiN-HK-TKT1-N	HaiN-HK-TKT1-N	NA	NA	NA	NA	NA	NA	-	-	-	-	intra-species
HaiN-HK-TKT1-N	HaiN-LD1-W	0	0	0	0	NA	NA	-	-	-	-	intra-species
HaiN-HK-TKT1-N	HaiN-LD2-W	0	0	0	0	NA	NA	-	-	-	-	intra-species
HaiN-HK-TKT1-N	HaiN-LD3-W	0	0	0	0	NA	NA	-	-	-	-	intra-species
HaiN-HK-TKT1-N	HaiN-LG3-W	0	0.0055	0	0	NA	NA	-	-	-	-	intra-species
HaiN-HK-TKT1-N	HaiN-LS1-W	0	0	0	0	NA	NA	-	-	-	-	intra-species
HaiN-HK-TKT1-N	HaiN-LS2-W	0	0	0	0	NA	NA	-	-	-	-	intra-species
HaiN-HK-TKT1-N	HaiN-SY1-W	0	0	0	0	NA	NA	-	-	-	-	intra-species
HaiN-HK-TKT1-N	HaiN-SY2-W	0	0	0	0	NA	NA	-	-	-	-	intra-species
HaiN-HK-TKT1-N	HaiN-WC1-W	0	0	0	0	NA	NA	-	-	-	-	intra-species
HaiN-HK-TKT1-N	HaiN-WN2-W	0	0.0055	0	0	NA	NA	-	-	-	-	intra-species
HaiN-HK-TKT1-N	HaiN-WN-BHZ4-N	0.0116	0.058	0.0117	0.0117	NA	NA	-	-	-	-	intra-species
HaiN-HK-TKT1-N	HaiN-WN-1-W	0	0	0	0	NA	NA	-	-	-	-	intra-species
HaiN-HK-TKT1-N	HaiN-WN-XLXS2-N	0.0111	0.0193	0.0112	0.0112	NA	NA	-	-	-	-	intra-species
HaiN-HK-TKT1-N	YunN-PE2-W	0	0.0083	0	0	NA	NA	-	-	-	-	intra-species
HaiN-HK-TKT1-N	YunN-PE1-W	0.0056	0.0138	0.0056	0.0056	NA	NA	-	-	-	-	intra-species
HaiN-HK-TKT1-N	YunN-XSBN5-N	0	0	0	0	NA	NA	-	-	-	-	intra-species
HaiN-HK-TKT1-N	YunN-XSBN6-N	0.0028	0.011	0.0028	0.0028	NA	NA	-	-	-	-	intra-species
HaiN-LD1-W	D	0	0	0	0	0	0.0083	0	0	0	0.0083	intra-species	0	0.0028	0.011	0.0028	0.0028	0.0111	0.0193	0.0112	0.0112	0.014	0.0249	0.0141	0.0141	0	0.0083	0	0	0.0055	0.0191	0.0055	0.0055	0.0111	0.0193	0.0112	0.0112	0.0111	0.0193	0.0112	0.0112	0.0056	0.0138	0.0056	0.0056	0.0056	0.0138	0.0056	0.0056
HaiN-LD1-W	HaiN-HK-TKT2-N	0	0.0083	0	0	NA	NA	-	-	-	-	intra-species
HaiN-LD1-W	HaiN-HK-TKT3-N	0	0.0083	0	0	NA	NA	-	-	-	-	intra-species
HaiN-LD1-W	GuagnX-CZ1-W	0.0028	0.0055	0.0028	0.0028	NA	NA	-	-	-	-	intra-species
HaiN-LD1-W	GuagnX-CZ2-W	0.0028	0.0028	0.0028	0.0028	NA	NA	-	-	-	-	intra-species
HaiN-LD1-W	HaiN-CJ-W	0	0.0055	0	0	NA	NA	-	-	-	-	intra-species
HaiN-LD1-W	HaiN-DF1-W	0	0	0	0	NA	NA	-	-	-	-	intra-species
HaiN-LD1-W	HaiN-DF2-W	0	0	0	0	NA	NA	-	-	-	-	intra-species
HaiN-LD1-W	HaiN-HK-HZZ2-N	0	0	0	0	NA	NA	-	-	-	-	intra-species
HaiN-LD1-W	HaiN-HK-TKT1-N	0	0	0	0	NA	NA	-	-	-	-	intra-species
HaiN-LD1-W	HaiN-LD1-W	NA	NA	NA	NA	NA	NA	-	-	-	-	intra-species
HaiN-LD1-W	HaiN-LD2-W	0	0	0	0	NA	NA	-	-	-	-	intra-species
HaiN-LD1-W	HaiN-LD3-W	0	0	0	0	NA	NA	-	-	-	-	intra-species
HaiN-LD1-W	HaiN-LG3-W	0	0.0055	0	0	NA	NA	-	-	-	-	intra-species
HaiN-LD1-W	HaiN-LS1-W	0	0	0	0	NA	NA	-	-	-	-	intra-species
HaiN-LD1-W	HaiN-LS2-W	0	0	0	0	NA	NA	-	-	-	-	intra-species
HaiN-LD1-W	HaiN-SY1-W	0	0	0	0	NA	NA	-	-	-	-	intra-species
HaiN-LD1-W	HaiN-SY2-W	0	0	0	0	NA	NA	-	-	-	-	intra-species
HaiN-LD1-W	HaiN-WC1-W	0	0	0	0	NA	NA	-	-	-	-	intra-species
HaiN-LD1-W	HaiN-WN2-W	0	0.0055	0	0	NA	NA	-	-	-	-	intra-species
HaiN-LD1-W	HaiN-WN-BHZ4-N	0.0116	0.058	0.0117	0.0117	NA	NA	-	-	-	-	intra-species
HaiN-LD1-W	HaiN-WN-1-W	0	0	0	0	NA	NA	-	-	-	-	intra-species
HaiN-LD1-W	HaiN-WN-XLXS2-N	0.0111	0.0193	0.0112	0.0112	NA	NA	-	-	-	-	intra-species
HaiN-LD1-W	YunN-PE2-W	0	0.0083	0	0	NA	NA	-	-	-	-	intra-species
HaiN-LD1-W	YunN-PE1-W	0.0056	0.0138	0.0056	0.0056	NA	NA	-	-	-	-	intra-species
HaiN-LD1-W	YunN-XSBN5-N	0	0	0	0	NA	NA	-	-	-	-	intra-species
HaiN-LD1-W	YunN-XSBN6-N	0.0028	0.011	0.0028	0.0028	NA	NA	-	-	-	-	intra-species
HaiN-LD2-W	D	0	0	0	0	0	0.0083	0	0	0	0.0083	intra-species	0	0.0028	0.011	0.0028	0.0028	0.0111	0.0193	0.0112	0.0112	0.014	0.0249	0.0141	0.0141	0	0.0083	0	0	0.0055	0.0191	0.0055	0.0055	0.0111	0.0193	0.0112	0.0112	0.0111	0.0193	0.0112	0.0112	0.0056	0.0138	0.0056	0.0056	0.0056	0.0138	0.0056	0.0056
HaiN-LD2-W	HaiN-HK-TKT2-N	0	0.0083	0	0	NA	NA	-	-	-	-	intra-species
HaiN-LD2-W	HaiN-HK-TKT3-N	0	0.0083	0	0	NA	NA	-	-	-	-	intra-species
HaiN-LD2-W	GuagnX-CZ1-W	0.0028	0.0055	0.0028	0.0028	NA	NA	-	-	-	-	intra-species
HaiN-LD2-W	GuagnX-CZ2-W	0.0028	0.0028	0.0028	0.0028	NA	NA	-	-	-	-	intra-species
HaiN-LD2-W	HaiN-CJ-W	0	0.0055	0	0	NA	NA	-	-	-	-	intra-species
HaiN-LD2-W	HaiN-DF1-W	0	0	0	0	NA	NA	-	-	-	-	intra-species
HaiN-LD2-W	HaiN-DF2-W	0	0	0	0	NA	NA	-	-	-	-	intra-species
HaiN-LD2-W	HaiN-HK-HZZ2-N	0	0	0	0	NA	NA	-	-	-	-	intra-species
HaiN-LD2-W	HaiN-HK-TKT1-N	0	0	0	0	NA	NA	-	-	-	-	intra-species
HaiN-LD2-W	HaiN-LD1-W	0	0	0	0	NA	NA	-	-	-	-	intra-species
HaiN-LD2-W	HaiN-LD2-W	NA	NA	NA	NA	NA	NA	-	-	-	-	intra-species
HaiN-LD2-W	HaiN-LD3-W	0	0	0	0	NA	NA	-	-	-	-	intra-species
HaiN-LD2-W	HaiN-LG3-W	0	0.0055	0	0	NA	NA	-	-	-	-	intra-species
HaiN-LD2-W	HaiN-LS1-W	0	0	0	0	NA	NA	-	-	-	-	intra-species
HaiN-LD2-W	HaiN-LS2-W	0	0	0	0	NA	NA	-	-	-	-	intra-species
HaiN-LD2-W	HaiN-SY1-W	0	0	0	0	NA	NA	-	-	-	-	intra-species
HaiN-LD2-W	HaiN-SY2-W	0	0	0	0	NA	NA	-	-	-	-	intra-species
HaiN-LD2-W	HaiN-WC1-W	0	0	0	0	NA	NA	-	-	-	-	intra-species
HaiN-LD2-W	HaiN-WN2-W	0	0.0055	0	0	NA	NA	-	-	-	-	intra-species
HaiN-LD2-W	HaiN-WN-BHZ4-N	0.0116	0.058	0.0117	0.0117	NA	NA	-	-	-	-	intra-species
HaiN-LD2-W	HaiN-WN-1-W	0	0	0	0	NA	NA	-	-	-	-	intra-species
HaiN-LD2-W	HaiN-WN-XLXS2-N	0.0111	0.0193	0.0112	0.0112	NA	NA	-	-	-	-	intra-species
HaiN-LD2-W	YunN-PE2-W	0	0.0083	0	0	NA	NA	-	-	-	-	intra-species
HaiN-LD2-W	YunN-PE1-W	0.0056	0.0138	0.0056	0.0056	NA	NA	-	-	-	-	intra-species
HaiN-LD2-W	YunN-XSBN5-N	0	0	0	0	NA	NA	-	-	-	-	intra-species
HaiN-LD2-W	YunN-XSBN6-N	0.0028	0.011	0.0028	0.0028	NA	NA	-	-	-	-	intra-species
HaiN-LD3-W	D	0	0	0	0	0	0.0083	0	0	0	0.0083	intra-species	0	0.0028	0.011	0.0028	0.0028	0.0111	0.0193	0.0112	0.0112	0.014	0.0249	0.0141	0.0141	0	0.0083	0	0	0.0055	0.0191	0.0055	0.0055	0.0111	0.0193	0.0112	0.0112	0.0111	0.0193	0.0112	0.0112	0.0056	0.0138	0.0056	0.0056	0.0056	0.0138	0.0056	0.0056
HaiN-LD3-W	HaiN-HK-TKT2-N	0	0.0083	0	0	NA	NA	-	-	-	-	intra-species
HaiN-LD3-W	HaiN-HK-TKT3-N	0	0.0083	0	0	NA	NA	-	-	-	-	intra-species
HaiN-LD3-W	GuagnX-CZ1-W	0.0028	0.0055	0.0028	0.0028	NA	NA	-	-	-	-	intra-species
HaiN-LD3-W	GuagnX-CZ2-W	0.0028	0.0028	0.0028	0.0028	NA	NA	-	-	-	-	intra-species
HaiN-LD3-W	HaiN-CJ-W	0	0.0055	0	0	NA	NA	-	-	-	-	intra-species
HaiN-LD3-W	HaiN-DF1-W	0	0	0	0	NA	NA	-	-	-	-	intra-species
HaiN-LD3-W	HaiN-DF2-W	0	0	0	0	NA	NA	-	-	-	-	intra-species
HaiN-LD3-W	HaiN-HK-HZZ2-N	0	0	0	0	NA	NA	-	-	-	-	intra-species
HaiN-LD3-W	HaiN-HK-TKT1-N	0	0	0	0	NA	NA	-	-	-	-	intra-species
HaiN-LD3-W	HaiN-LD1-W	0	0	0	0	NA	NA	-	-	-	-	intra-species
HaiN-LD3-W	HaiN-LD2-W	0	0	0	0	NA	NA	-	-	-	-	intra-species
HaiN-LD3-W	HaiN-LD3-W	NA	NA	NA	NA	NA	NA	-	-	-	-	intra-species
HaiN-LD3-W	HaiN-LG3-W	0	0.0055	0	0	NA	NA	-	-	-	-	intra-species
HaiN-LD3-W	HaiN-LS1-W	0	0	0	0	NA	NA	-	-	-	-	intra-species
HaiN-LD3-W	HaiN-LS2-W	0	0	0	0	NA	NA	-	-	-	-	intra-species
HaiN-LD3-W	HaiN-SY1-W	0	0	0	0	NA	NA	-	-	-	-	intra-species
HaiN-LD3-W	HaiN-SY2-W	0	0	0	0	NA	NA	-	-	-	-	intra-species
HaiN-LD3-W	HaiN-WC1-W	0	0	0	0	NA	NA	-	-	-	-	intra-species
HaiN-LD3-W	HaiN-WN2-W	0	0.0055	0	0	NA	NA	-	-	-	-	intra-species
HaiN-LD3-W	HaiN-WN-BHZ4-N	0.0116	0.058	0.0117	0.0117	NA	NA	-	-	-	-	intra-species
HaiN-LD3-W	HaiN-WN-1-W	0	0	0	0	NA	NA	-	-	-	-	intra-species
HaiN-LD3-W	HaiN-WN-XLXS2-N	0.0111	0.0193	0.0112	0.0112	NA	NA	-	-	-	-	intra-species
HaiN-LD3-W	YunN-PE2-W	0	0.0083	0	0	NA	NA	-	-	-	-	intra-species
HaiN-LD3-W	YunN-PE1-W	0.0056	0.0138	0.0056	0.0056	NA	NA	-	-	-	-	intra-species
HaiN-LD3-W	YunN-XSBN5-N	0	0	0	0	NA	NA	-	-	-	-	intra-species
HaiN-LD3-W	YunN-XSBN6-N	0.0028	0.011	0.0028	0.0028	NA	NA	-	-	-	-	intra-species
HaiN-LG3-W	D	0	0.0055	0	0	0	0.0083	0	0	0	0.0083	intra-species	0	0.0028	0.011	0.0028	0.0028	0.0139	0.0167	0.0141	0.0141	0.0168	0.0222	0.0169	0.017	0	0.0083	0	0	0.0056	0.0245	0.0056	0.0056	0.0084	0.0166	0.0084	0.0084	0.0084	0.0166	0.0084	0.0084	0.0056	0.0138	0.0056	0.0056	0.0056	0.0138	0.0056	0.0056
HaiN-LG3-W	HaiN-HK-TKT2-N	0	0.0083	0	0	NA	NA	-	-	-	-	intra-species
HaiN-LG3-W	HaiN-HK-TKT3-N	0	0.0083	0	0	NA	NA	-	-	-	-	intra-species
HaiN-LG3-W	GuagnX-CZ1-W	0	0.0028	0	0	NA	NA	-	-	-	-	intra-species
HaiN-LG3-W	GuagnX-CZ2-W	0	0.0055	0	0	NA	NA	-	-	-	-	intra-species
HaiN-LG3-W	HaiN-CJ-W	0	0	0	0	NA	NA	-	-	-	-	intra-species
HaiN-LG3-W	HaiN-DF1-W	0	0.0055	0	0	NA	NA	-	-	-	-	intra-species
HaiN-LG3-W	HaiN-DF2-W	0	0.0055	0	0	NA	NA	-	-	-	-	intra-species
HaiN-LG3-W	HaiN-HK-HZZ2-N	0	0.0055	0	0	NA	NA	-	-	-	-	intra-species
HaiN-LG3-W	HaiN-HK-TKT1-N	0	0.0055	0	0	NA	NA	-	-	-	-	intra-species
HaiN-LG3-W	HaiN-LD1-W	0	0.0055	0	0	NA	NA	-	-	-	-	intra-species
HaiN-LG3-W	HaiN-LD2-W	0	0.0055	0	0	NA	NA	-	-	-	-	intra-species
HaiN-LG3-W	HaiN-LD3-W	0	0.0055	0	0	NA	NA	-	-	-	-	intra-species
HaiN-LG3-W	HaiN-LG3-W	NA	NA	NA	NA	NA	NA	-	-	-	-	intra-species
HaiN-LG3-W	HaiN-LS1-W	0	0.0055	0	0	NA	NA	-	-	-	-	intra-species
HaiN-LG3-W	HaiN-LS2-W	0	0.0055	0	0	NA	NA	-	-	-	-	intra-species
HaiN-LG3-W	HaiN-SY1-W	0	0.0055	0	0	NA	NA	-	-	-	-	intra-species
HaiN-LG3-W	HaiN-SY2-W	0	0.0055	0	0	NA	NA	-	-	-	-	intra-species
HaiN-LG3-W	HaiN-WC1-W	0	0.0055	0	0	NA	NA	-	-	-	-	intra-species
HaiN-LG3-W	HaiN-WN2-W	0	0	0	0	NA	NA	-	-	-	-	intra-species
HaiN-LG3-W	HaiN-WN-BHZ4-N	0.0087	0.0554	0.0088	0.0088	NA	NA	-	-	-	-	intra-species
HaiN-LG3-W	HaiN-WN-1-W	0	0.0055	0	0	NA	NA	-	-	-	-	intra-species
HaiN-LG3-W	HaiN-WN-XLXS2-N	0.0084	0.0166	0.0084	0.0084	NA	NA	-	-	-	-	intra-species
HaiN-LG3-W	YunN-PE2-W	0	0.0083	0	0	NA	NA	-	-	-	-	intra-species
HaiN-LG3-W	YunN-PE1-W	0.0056	0.0138	0.0056	0.0056	NA	NA	-	-	-	-	intra-species
HaiN-LG3-W	YunN-XSBN5-N	0	0.0055	0	0	NA	NA	-	-	-	-	intra-species
HaiN-LG3-W	YunN-XSBN6-N	0.0028	0.011	0.0028	0.0028	NA	NA	-	-	-	-	intra-species
HaiN-LS1-W	D	0	0	0	0	0	0.0083	0	0	0	0.0083	intra-species	0	0.0028	0.011	0.0028	0.0028	0.0111	0.0193	0.0112	0.0112	0.014	0.0249	0.0141	0.0141	0	0.0083	0	0	0.0055	0.0191	0.0055	0.0055	0.0111	0.0193	0.0112	0.0112	0.0111	0.0193	0.0112	0.0112	0.0056	0.0138	0.0056	0.0056	0.0056	0.0138	0.0056	0.0056
HaiN-LS1-W	HaiN-HK-TKT2-N	0	0.0083	0	0	NA	NA	-	-	-	-	intra-species
HaiN-LS1-W	HaiN-HK-TKT3-N	0	0.0083	0	0	NA	NA	-	-	-	-	intra-species
HaiN-LS1-W	GuagnX-CZ1-W	0.0028	0.0055	0.0028	0.0028	NA	NA	-	-	-	-	intra-species
HaiN-LS1-W	GuagnX-CZ2-W	0.0028	0.0028	0.0028	0.0028	NA	NA	-	-	-	-	intra-species
HaiN-LS1-W	HaiN-CJ-W	0	0.0055	0	0	NA	NA	-	-	-	-	intra-species
HaiN-LS1-W	HaiN-DF1-W	0	0	0	0	NA	NA	-	-	-	-	intra-species
HaiN-LS1-W	HaiN-DF2-W	0	0	0	0	NA	NA	-	-	-	-	intra-species
HaiN-LS1-W	HaiN-HK-HZZ2-N	0	0	0	0	NA	NA	-	-	-	-	intra-species
HaiN-LS1-W	HaiN-HK-TKT1-N	0	0	0	0	NA	NA	-	-	-	-	intra-species
HaiN-LS1-W	HaiN-LD1-W	0	0	0	0	NA	NA	-	-	-	-	intra-species
HaiN-LS1-W	HaiN-LD2-W	0	0	0	0	NA	NA	-	-	-	-	intra-species
HaiN-LS1-W	HaiN-LD3-W	0	0	0	0	NA	NA	-	-	-	-	intra-species
HaiN-LS1-W	HaiN-LG3-W	0	0.0055	0	0	NA	NA	-	-	-	-	intra-species
HaiN-LS1-W	HaiN-LS1-W	NA	NA	NA	NA	NA	NA	-	-	-	-	intra-species
HaiN-LS1-W	HaiN-LS2-W	0	0	0	0	NA	NA	-	-	-	-	intra-species
HaiN-LS1-W	HaiN-SY1-W	0	0	0	0	NA	NA	-	-	-	-	intra-species
HaiN-LS1-W	HaiN-SY2-W	0	0	0	0	NA	NA	-	-	-	-	intra-species
HaiN-LS1-W	HaiN-WC1-W	0	0	0	0	NA	NA	-	-	-	-	intra-species
HaiN-LS1-W	HaiN-WN2-W	0	0.0055	0	0	NA	NA	-	-	-	-	intra-species
HaiN-LS1-W	HaiN-WN-BHZ4-N	0.0116	0.058	0.0117	0.0117	NA	NA	-	-	-	-	intra-species
HaiN-LS1-W	HaiN-WN-1-W	0	0	0	0	NA	NA	-	-	-	-	intra-species
HaiN-LS1-W	HaiN-WN-XLXS2-N	0.0111	0.0193	0.0112	0.0112	NA	NA	-	-	-	-	intra-species
HaiN-LS1-W	YunN-PE2-W	0	0.0083	0	0	NA	NA	-	-	-	-	intra-species
HaiN-LS1-W	YunN-PE1-W	0.0056	0.0138	0.0056	0.0056	NA	NA	-	-	-	-	intra-species
HaiN-LS1-W	YunN-XSBN5-N	0	0	0	0	NA	NA	-	-	-	-	intra-species
HaiN-LS1-W	YunN-XSBN6-N	0.0028	0.011	0.0028	0.0028	NA	NA	-	-	-	-	intra-species
HaiN-LS2-W	D	0	0	0	0	0	0.0083	0	0	0	0.0083	intra-species	0	0.0028	0.011	0.0028	0.0028	0.0111	0.0193	0.0112	0.0112	0.014	0.0249	0.0141	0.0141	0	0.0083	0	0	0.0055	0.0191	0.0055	0.0055	0.0111	0.0193	0.0112	0.0112	0.0111	0.0193	0.0112	0.0112	0.0056	0.0138	0.0056	0.0056	0.0056	0.0138	0.0056	0.0056
HaiN-LS2-W	HaiN-HK-TKT2-N	0	0.0083	0	0	NA	NA	-	-	-	-	intra-species
HaiN-LS2-W	HaiN-HK-TKT3-N	0	0.0083	0	0	NA	NA	-	-	-	-	intra-species
HaiN-LS2-W	GuagnX-CZ1-W	0.0028	0.0055	0.0028	0.0028	NA	NA	-	-	-	-	intra-species
HaiN-LS2-W	GuagnX-CZ2-W	0.0028	0.0028	0.0028	0.0028	NA	NA	-	-	-	-	intra-species
HaiN-LS2-W	HaiN-CJ-W	0	0.0055	0	0	NA	NA	-	-	-	-	intra-species
HaiN-LS2-W	HaiN-DF1-W	0	0	0	0	NA	NA	-	-	-	-	intra-species
HaiN-LS2-W	HaiN-DF2-W	0	0	0	0	NA	NA	-	-	-	-	intra-species
HaiN-LS2-W	HaiN-HK-HZZ2-N	0	0	0	0	NA	NA	-	-	-	-	intra-species
HaiN-LS2-W	HaiN-HK-TKT1-N	0	0	0	0	NA	NA	-	-	-	-	intra-species
HaiN-LS2-W	HaiN-LD1-W	0	0	0	0	NA	NA	-	-	-	-	intra-species
HaiN-LS2-W	HaiN-LD2-W	0	0	0	0	NA	NA	-	-	-	-	intra-species
HaiN-LS2-W	HaiN-LD3-W	0	0	0	0	NA	NA	-	-	-	-	intra-species
HaiN-LS2-W	HaiN-LG3-W	0	0.0055	0	0	NA	NA	-	-	-	-	intra-species
HaiN-LS2-W	HaiN-LS1-W	0	0	0	0	NA	NA	-	-	-	-	intra-species
HaiN-LS2-W	HaiN-LS2-W	NA	NA	NA	NA	NA	NA	-	-	-	-	intra-species
HaiN-LS2-W	HaiN-SY1-W	0	0	0	0	NA	NA	-	-	-	-	intra-species
HaiN-LS2-W	HaiN-SY2-W	0	0	0	0	NA	NA	-	-	-	-	intra-species
HaiN-LS2-W	HaiN-WC1-W	0	0	0	0	NA	NA	-	-	-	-	intra-species
HaiN-LS2-W	HaiN-WN2-W	0	0.0055	0	0	NA	NA	-	-	-	-	intra-species
HaiN-LS2-W	HaiN-WN-BHZ4-N	0.0116	0.058	0.0117	0.0117	NA	NA	-	-	-	-	intra-species
HaiN-LS2-W	HaiN-WN-1-W	0	0	0	0	NA	NA	-	-	-	-	intra-species
HaiN-LS2-W	HaiN-WN-XLXS2-N	0.0111	0.0193	0.0112	0.0112	NA	NA	-	-	-	-	intra-species
HaiN-LS2-W	YunN-PE2-W	0	0.0083	0	0	NA	NA	-	-	-	-	intra-species
HaiN-LS2-W	YunN-PE1-W	0.0056	0.0138	0.0056	0.0056	NA	NA	-	-	-	-	intra-species
HaiN-LS2-W	YunN-XSBN5-N	0	0	0	0	NA	NA	-	-	-	-	intra-species
HaiN-LS2-W	YunN-XSBN6-N	0.0028	0.011	0.0028	0.0028	NA	NA	-	-	-	-	intra-species
HaiN-SY1-W	D	0	0	0	0	0	0.0083	0	0	0	0.0083	intra-species	0	0.0028	0.011	0.0028	0.0028	0.0111	0.0193	0.0112	0.0112	0.014	0.0249	0.0141	0.0141	0	0.0083	0	0	0.0055	0.0191	0.0055	0.0055	0.0111	0.0193	0.0112	0.0112	0.0111	0.0193	0.0112	0.0112	0.0056	0.0138	0.0056	0.0056	0.0056	0.0138	0.0056	0.0056
HaiN-SY1-W	HaiN-HK-TKT2-N	0	0.0083	0	0	NA	NA	-	-	-	-	intra-species
HaiN-SY1-W	HaiN-HK-TKT3-N	0	0.0083	0	0	NA	NA	-	-	-	-	intra-species
HaiN-SY1-W	GuagnX-CZ1-W	0.0028	0.0055	0.0028	0.0028	NA	NA	-	-	-	-	intra-species
HaiN-SY1-W	GuagnX-CZ2-W	0.0028	0.0028	0.0028	0.0028	NA	NA	-	-	-	-	intra-species
HaiN-SY1-W	HaiN-CJ-W	0	0.0055	0	0	NA	NA	-	-	-	-	intra-species
HaiN-SY1-W	HaiN-DF1-W	0	0	0	0	NA	NA	-	-	-	-	intra-species
HaiN-SY1-W	HaiN-DF2-W	0	0	0	0	NA	NA	-	-	-	-	intra-species
HaiN-SY1-W	HaiN-HK-HZZ2-N	0	0	0	0	NA	NA	-	-	-	-	intra-species
HaiN-SY1-W	HaiN-HK-TKT1-N	0	0	0	0	NA	NA	-	-	-	-	intra-species
HaiN-SY1-W	HaiN-LD1-W	0	0	0	0	NA	NA	-	-	-	-	intra-species
HaiN-SY1-W	HaiN-LD2-W	0	0	0	0	NA	NA	-	-	-	-	intra-species
HaiN-SY1-W	HaiN-LD3-W	0	0	0	0	NA	NA	-	-	-	-	intra-species
HaiN-SY1-W	HaiN-LG3-W	0	0.0055	0	0	NA	NA	-	-	-	-	intra-species
HaiN-SY1-W	HaiN-LS1-W	0	0	0	0	NA	NA	-	-	-	-	intra-species
HaiN-SY1-W	HaiN-LS2-W	0	0	0	0	NA	NA	-	-	-	-	intra-species
HaiN-SY1-W	HaiN-SY1-W	NA	NA	NA	NA	NA	NA	-	-	-	-	intra-species
HaiN-SY1-W	HaiN-SY2-W	0	0	0	0	NA	NA	-	-	-	-	intra-species
HaiN-SY1-W	HaiN-WC1-W	0	0	0	0	NA	NA	-	-	-	-	intra-species
HaiN-SY1-W	HaiN-WN2-W	0	0.0055	0	0	NA	NA	-	-	-	-	intra-species
HaiN-SY1-W	HaiN-WN-BHZ4-N	0.0116	0.058	0.0117	0.0117	NA	NA	-	-	-	-	intra-species
HaiN-SY1-W	HaiN-WN-1-W	0	0	0	0	NA	NA	-	-	-	-	intra-species
HaiN-SY1-W	HaiN-WN-XLXS2-N	0.0111	0.0193	0.0112	0.0112	NA	NA	-	-	-	-	intra-species
HaiN-SY1-W	YunN-PE2-W	0	0.0083	0	0	NA	NA	-	-	-	-	intra-species
HaiN-SY1-W	YunN-PE1-W	0.0056	0.0138	0.0056	0.0056	NA	NA	-	-	-	-	intra-species
HaiN-SY1-W	YunN-XSBN5-N	0	0	0	0	NA	NA	-	-	-	-	intra-species
HaiN-SY1-W	YunN-XSBN6-N	0.0028	0.011	0.0028	0.0028	NA	NA	-	-	-	-	intra-species
HaiN-SY2-W	D	0	0	0	0	0	0.0083	0	0	0	0.0083	intra-species	0	0.0028	0.011	0.0028	0.0028	0.0111	0.0193	0.0112	0.0112	0.014	0.0249	0.0141	0.0141	0	0.0083	0	0	0.0055	0.0191	0.0055	0.0055	0.0111	0.0193	0.0112	0.0112	0.0111	0.0193	0.0112	0.0112	0.0056	0.0138	0.0056	0.0056	0.0056	0.0138	0.0056	0.0056
HaiN-SY2-W	HaiN-HK-TKT2-N	0	0.0083	0	0	NA	NA	-	-	-	-	intra-species
HaiN-SY2-W	HaiN-HK-TKT3-N	0	0.0083	0	0	NA	NA	-	-	-	-	intra-species
HaiN-SY2-W	GuagnX-CZ1-W	0.0028	0.0055	0.0028	0.0028	NA	NA	-	-	-	-	intra-species
HaiN-SY2-W	GuagnX-CZ2-W	0.0028	0.0028	0.0028	0.0028	NA	NA	-	-	-	-	intra-species
HaiN-SY2-W	HaiN-CJ-W	0	0.0055	0	0	NA	NA	-	-	-	-	intra-species
HaiN-SY2-W	HaiN-DF1-W	0	0	0	0	NA	NA	-	-	-	-	intra-species
HaiN-SY2-W	HaiN-DF2-W	0	0	0	0	NA	NA	-	-	-	-	intra-species
HaiN-SY2-W	HaiN-HK-HZZ2-N	0	0	0	0	NA	NA	-	-	-	-	intra-species
HaiN-SY2-W	HaiN-HK-TKT1-N	0	0	0	0	NA	NA	-	-	-	-	intra-species
HaiN-SY2-W	HaiN-LD1-W	0	0	0	0	NA	NA	-	-	-	-	intra-species
HaiN-SY2-W	HaiN-LD2-W	0	0	0	0	NA	NA	-	-	-	-	intra-species
HaiN-SY2-W	HaiN-LD3-W	0	0	0	0	NA	NA	-	-	-	-	intra-species
HaiN-SY2-W	HaiN-LG3-W	0	0.0055	0	0	NA	NA	-	-	-	-	intra-species
HaiN-SY2-W	HaiN-LS1-W	0	0	0	0	NA	NA	-	-	-	-	intra-species
HaiN-SY2-W	HaiN-LS2-W	0	0	0	0	NA	NA	-	-	-	-	intra-species
HaiN-SY2-W	HaiN-SY1-W	0	0	0	0	NA	NA	-	-	-	-	intra-species
HaiN-SY2-W	HaiN-SY2-W	NA	NA	NA	NA	NA	NA	-	-	-	-	intra-species
HaiN-SY2-W	HaiN-WC1-W	0	0	0	0	NA	NA	-	-	-	-	intra-species
HaiN-SY2-W	HaiN-WN2-W	0	0.0055	0	0	NA	NA	-	-	-	-	intra-species
HaiN-SY2-W	HaiN-WN-BHZ4-N	0.0116	0.058	0.0117	0.0117	NA	NA	-	-	-	-	intra-species
HaiN-SY2-W	HaiN-WN-1-W	0	0	0	0	NA	NA	-	-	-	-	intra-species
HaiN-SY2-W	HaiN-WN-XLXS2-N	0.0111	0.0193	0.0112	0.0112	NA	NA	-	-	-	-	intra-species
HaiN-SY2-W	YunN-PE2-W	0	0.0083	0	0	NA	NA	-	-	-	-	intra-species
HaiN-SY2-W	YunN-PE1-W	0.0056	0.0138	0.0056	0.0056	NA	NA	-	-	-	-	intra-species
HaiN-SY2-W	YunN-XSBN5-N	0	0	0	0	NA	NA	-	-	-	-	intra-species
HaiN-SY2-W	YunN-XSBN6-N	0.0028	0.011	0.0028	0.0028	NA	NA	-	-	-	-	intra-species
HaiN-WC1-W	D	0	0	0	0	0	0.0083	0	0	0	0.0083	intra-species	0	0.0028	0.011	0.0028	0.0028	0.0111	0.0193	0.0112	0.0112	0.014	0.0249	0.0141	0.0141	0	0.0083	0	0	0.0055	0.0191	0.0055	0.0055	0.0111	0.0193	0.0112	0.0112	0.0111	0.0193	0.0112	0.0112	0.0056	0.0138	0.0056	0.0056	0.0056	0.0138	0.0056	0.0056
HaiN-WC1-W	HaiN-HK-TKT2-N	0	0.0083	0	0	NA	NA	-	-	-	-	intra-species
HaiN-WC1-W	HaiN-HK-TKT3-N	0	0.0083	0	0	NA	NA	-	-	-	-	intra-species
HaiN-WC1-W	GuagnX-CZ1-W	0.0028	0.0055	0.0028	0.0028	NA	NA	-	-	-	-	intra-species
HaiN-WC1-W	GuagnX-CZ2-W	0.0028	0.0028	0.0028	0.0028	NA	NA	-	-	-	-	intra-species
HaiN-WC1-W	HaiN-CJ-W	0	0.0055	0	0	NA	NA	-	-	-	-	intra-species
HaiN-WC1-W	HaiN-DF1-W	0	0	0	0	NA	NA	-	-	-	-	intra-species
HaiN-WC1-W	HaiN-DF2-W	0	0	0	0	NA	NA	-	-	-	-	intra-species
HaiN-WC1-W	HaiN-HK-HZZ2-N	0	0	0	0	NA	NA	-	-	-	-	intra-species
HaiN-WC1-W	HaiN-HK-TKT1-N	0	0	0	0	NA	NA	-	-	-	-	intra-species
HaiN-WC1-W	HaiN-LD1-W	0	0	0	0	NA	NA	-	-	-	-	intra-species
HaiN-WC1-W	HaiN-LD2-W	0	0	0	0	NA	NA	-	-	-	-	intra-species
HaiN-WC1-W	HaiN-LD3-W	0	0	0	0	NA	NA	-	-	-	-	intra-species
HaiN-WC1-W	HaiN-LG3-W	0	0.0055	0	0	NA	NA	-	-	-	-	intra-species
HaiN-WC1-W	HaiN-LS1-W	0	0	0	0	NA	NA	-	-	-	-	intra-species
HaiN-WC1-W	HaiN-LS2-W	0	0	0	0	NA	NA	-	-	-	-	intra-species
HaiN-WC1-W	HaiN-SY1-W	0	0	0	0	NA	NA	-	-	-	-	intra-species
HaiN-WC1-W	HaiN-SY2-W	0	0	0	0	NA	NA	-	-	-	-	intra-species
HaiN-WC1-W	HaiN-WC1-W	NA	NA	NA	NA	NA	NA	-	-	-	-	intra-species
HaiN-WC1-W	HaiN-WN2-W	0	0.0055	0	0	NA	NA	-	-	-	-	intra-species
HaiN-WC1-W	HaiN-WN-BHZ4-N	0.0116	0.058	0.0117	0.0117	NA	NA	-	-	-	-	intra-species
HaiN-WC1-W	HaiN-WN-1-W	0	0	0	0	NA	NA	-	-	-	-	intra-species
HaiN-WC1-W	HaiN-WN-XLXS2-N	0.0111	0.0193	0.0112	0.0112	NA	NA	-	-	-	-	intra-species
HaiN-WC1-W	YunN-PE2-W	0	0.0083	0	0	NA	NA	-	-	-	-	intra-species
HaiN-WC1-W	YunN-PE1-W	0.0056	0.0138	0.0056	0.0056	NA	NA	-	-	-	-	intra-species
HaiN-WC1-W	YunN-XSBN5-N	0	0	0	0	NA	NA	-	-	-	-	intra-species
HaiN-WC1-W	YunN-XSBN6-N	0.0028	0.011	0.0028	0.0028	NA	NA	-	-	-	-	intra-species
HaiN-WN2-W	D	0	0.0055	0	0	0	0.0083	0	0	0	0.0083	intra-species	0	0.0028	0.011	0.0028	0.0028	0.0139	0.0167	0.0141	0.0141	0.0168	0.0222	0.0169	0.017	0	0.0083	0	0	0.0056	0.0245	0.0056	0.0056	0.0084	0.0166	0.0084	0.0084	0.0084	0.0166	0.0084	0.0084	0.0056	0.0138	0.0056	0.0056	0.0056	0.0138	0.0056	0.0056
HaiN-WN2-W	HaiN-HK-TKT2-N	0	0.0083	0	0	NA	NA	-	-	-	-	intra-species
HaiN-WN2-W	HaiN-HK-TKT3-N	0	0.0083	0	0	NA	NA	-	-	-	-	intra-species
HaiN-WN2-W	GuagnX-CZ1-W	0	0.0028	0	0	NA	NA	-	-	-	-	intra-species
HaiN-WN2-W	GuagnX-CZ2-W	0	0.0055	0	0	NA	NA	-	-	-	-	intra-species
HaiN-WN2-W	HaiN-CJ-W	0	0	0	0	NA	NA	-	-	-	-	intra-species
HaiN-WN2-W	HaiN-DF1-W	0	0.0055	0	0	NA	NA	-	-	-	-	intra-species
HaiN-WN2-W	HaiN-DF2-W	0	0.0055	0	0	NA	NA	-	-	-	-	intra-species
HaiN-WN2-W	HaiN-HK-HZZ2-N	0	0.0055	0	0	NA	NA	-	-	-	-	intra-species
HaiN-WN2-W	HaiN-HK-TKT1-N	0	0.0055	0	0	NA	NA	-	-	-	-	intra-species
HaiN-WN2-W	HaiN-LD1-W	0	0.0055	0	0	NA	NA	-	-	-	-	intra-species
HaiN-WN2-W	HaiN-LD2-W	0	0.0055	0	0	NA	NA	-	-	-	-	intra-species
HaiN-WN2-W	HaiN-LD3-W	0	0.0055	0	0	NA	NA	-	-	-	-	intra-species
HaiN-WN2-W	HaiN-LG3-W	0	0	0	0	NA	NA	-	-	-	-	intra-species
HaiN-WN2-W	HaiN-LS1-W	0	0.0055	0	0	NA	NA	-	-	-	-	intra-species
HaiN-WN2-W	HaiN-LS2-W	0	0.0055	0	0	NA	NA	-	-	-	-	intra-species
HaiN-WN2-W	HaiN-SY1-W	0	0.0055	0	0	NA	NA	-	-	-	-	intra-species
HaiN-WN2-W	HaiN-SY2-W	0	0.0055	0	0	NA	NA	-	-	-	-	intra-species
HaiN-WN2-W	HaiN-WC1-W	0	0.0055	0	0	NA	NA	-	-	-	-	intra-species
HaiN-WN2-W	HaiN-WN2-W	NA	NA	NA	NA	NA	NA	-	-	-	-	intra-species
HaiN-WN2-W	HaiN-WN-BHZ4-N	0.0087	0.0554	0.0088	0.0088	NA	NA	-	-	-	-	intra-species
HaiN-WN2-W	HaiN-WN-1-W	0	0.0055	0	0	NA	NA	-	-	-	-	intra-species
HaiN-WN2-W	HaiN-WN-XLXS2-N	0.0084	0.0166	0.0084	0.0084	NA	NA	-	-	-	-	intra-species
HaiN-WN2-W	YunN-PE2-W	0	0.0083	0	0	NA	NA	-	-	-	-	intra-species
HaiN-WN2-W	YunN-PE1-W	0.0056	0.0138	0.0056	0.0056	NA	NA	-	-	-	-	intra-species
HaiN-WN2-W	YunN-XSBN5-N	0	0.0055	0	0	NA	NA	-	-	-	-	intra-species
HaiN-WN2-W	YunN-XSBN6-N	0.0028	0.011	0.0028	0.0028	NA	NA	-	-	-	-	intra-species
HaiN-WN-BHZ4-N	D	0.0116	0.058	0.0117	0.0117	0.0087	0.0526	0.0087	0.0088	0.0116	0.0554	intra-species	0.0117	0.0116	0.0554	0.0117	0.0117	0.0029	0.0472	0.0029	0.0029	0.0058	0.0528	0.0059	0.0059	0.0087	0.0526	0.0087	0.0088	0.0029	0.0627	0.0029	0.0029	0.0058	0.0499	0.0058	0.0058	0.0058	0.0499	0.0058	0.0058	0.0174	0.0609	0.0176	0.0176	0.0145	0.0582	0.0146	0.0147
HaiN-WN-BHZ4-N	HaiN-HK-TKT2-N	0.0116	0.0554	0.0117	0.0117	NA	NA	-	-	-	-	intra-species
HaiN-WN-BHZ4-N	HaiN-HK-TKT3-N	0.0116	0.0554	0.0117	0.0117	NA	NA	-	-	-	-	intra-species
HaiN-WN-BHZ4-N	GuagnX-CZ1-W	0.0145	0.0582	0.0146	0.0146	NA	NA	-	-	-	-	intra-species
HaiN-WN-BHZ4-N	GuagnX-CZ2-W	0.0145	0.0608	0.0146	0.0146	NA	NA	-	-	-	-	intra-species
HaiN-WN-BHZ4-N	HaiN-CJ-W	0.0087	0.0554	0.0088	0.0088	NA	NA	-	-	-	-	intra-species
HaiN-WN-BHZ4-N	HaiN-DF1-W	0.0116	0.058	0.0117	0.0117	NA	NA	-	-	-	-	intra-species
HaiN-WN-BHZ4-N	HaiN-DF2-W	0.0116	0.058	0.0117	0.0117	NA	NA	-	-	-	-	intra-species
HaiN-WN-BHZ4-N	HaiN-HK-HZZ2-N	0.0116	0.058	0.0117	0.0117	NA	NA	-	-	-	-	intra-species
HaiN-WN-BHZ4-N	HaiN-HK-TKT1-N	0.0116	0.058	0.0117	0.0117	NA	NA	-	-	-	-	intra-species
HaiN-WN-BHZ4-N	HaiN-LD1-W	0.0116	0.058	0.0117	0.0117	NA	NA	-	-	-	-	intra-species
HaiN-WN-BHZ4-N	HaiN-LD2-W	0.0116	0.058	0.0117	0.0117	NA	NA	-	-	-	-	intra-species
HaiN-WN-BHZ4-N	HaiN-LD3-W	0.0116	0.058	0.0117	0.0117	NA	NA	-	-	-	-	intra-species
HaiN-WN-BHZ4-N	HaiN-LG3-W	0.0087	0.0554	0.0088	0.0088	NA	NA	-	-	-	-	intra-species
HaiN-WN-BHZ4-N	HaiN-LS1-W	0.0116	0.058	0.0117	0.0117	NA	NA	-	-	-	-	intra-species
HaiN-WN-BHZ4-N	HaiN-LS2-W	0.0116	0.058	0.0117	0.0117	NA	NA	-	-	-	-	intra-species
HaiN-WN-BHZ4-N	HaiN-SY1-W	0.0116	0.058	0.0117	0.0117	NA	NA	-	-	-	-	intra-species
HaiN-WN-BHZ4-N	HaiN-SY2-W	0.0116	0.058	0.0117	0.0117	NA	NA	-	-	-	-	intra-species
HaiN-WN-BHZ4-N	HaiN-WC1-W	0.0116	0.058	0.0117	0.0117	NA	NA	-	-	-	-	intra-species
HaiN-WN-BHZ4-N	HaiN-WN2-W	0.0087	0.0554	0.0088	0.0088	NA	NA	-	-	-	-	intra-species
HaiN-WN-BHZ4-N	HaiN-WN-BHZ4-N	NA	NA	NA	NA	NA	NA	-	-	-	-	intra-species
HaiN-WN-BHZ4-N	HaiN-WN-1-W	0.0116	0.058	0.0117	0.0117	NA	NA	-	-	-	-	intra-species
HaiN-WN-BHZ4-N	HaiN-WN-XLXS2-N	0.0058	0.0499	0.0058	0.0058	NA	NA	-	-	-	-	intra-species
HaiN-WN-BHZ4-N	YunN-PE2-W	0.0116	0.0554	0.0117	0.0117	NA	NA	-	-	-	-	intra-species
HaiN-WN-BHZ4-N	YunN-PE1-W	0.0174	0.0609	0.0176	0.0176	NA	NA	-	-	-	-	intra-species
HaiN-WN-BHZ4-N	YunN-XSBN5-N	0.0116	0.058	0.0117	0.0117	NA	NA	-	-	-	-	intra-species
HaiN-WN-BHZ4-N	YunN-XSBN6-N	0.0116	0.0554	0.0117	0.0117	NA	NA	-	-	-	-	intra-species
HaiN-WN-1-W	D	0	0	0	0	0	0.0083	0	0	0	0.0083	intra-species	0	0.0028	0.011	0.0028	0.0028	0.0111	0.0193	0.0112	0.0112	0.014	0.0249	0.0141	0.0141	0	0.0083	0	0	0.0055	0.0191	0.0055	0.0055	0.0111	0.0193	0.0112	0.0112	0.0111	0.0193	0.0112	0.0112	0.0056	0.0138	0.0056	0.0056	0.0056	0.0138	0.0056	0.0056
HaiN-WN-1-W	HaiN-HK-TKT2-N	0	0.0083	0	0	NA	NA	-	-	-	-	intra-species
HaiN-WN-1-W	HaiN-HK-TKT3-N	0	0.0083	0	0	NA	NA	-	-	-	-	intra-species
HaiN-WN-1-W	GuagnX-CZ1-W	0.0028	0.0055	0.0028	0.0028	NA	NA	-	-	-	-	intra-species
HaiN-WN-1-W	GuagnX-CZ2-W	0.0028	0.0028	0.0028	0.0028	NA	NA	-	-	-	-	intra-species
HaiN-WN-1-W	HaiN-CJ-W	0	0.0055	0	0	NA	NA	-	-	-	-	intra-species
HaiN-WN-1-W	HaiN-DF1-W	0	0	0	0	NA	NA	-	-	-	-	intra-species
HaiN-WN-1-W	HaiN-DF2-W	0	0	0	0	NA	NA	-	-	-	-	intra-species
HaiN-WN-1-W	HaiN-HK-HZZ2-N	0	0	0	0	NA	NA	-	-	-	-	intra-species
HaiN-WN-1-W	HaiN-HK-TKT1-N	0	0	0	0	NA	NA	-	-	-	-	intra-species
HaiN-WN-1-W	HaiN-LD1-W	0	0	0	0	NA	NA	-	-	-	-	intra-species
HaiN-WN-1-W	HaiN-LD2-W	0	0	0	0	NA	NA	-	-	-	-	intra-species
HaiN-WN-1-W	HaiN-LD3-W	0	0	0	0	NA	NA	-	-	-	-	intra-species
HaiN-WN-1-W	HaiN-LG3-W	0	0.0055	0	0	NA	NA	-	-	-	-	intra-species
HaiN-WN-1-W	HaiN-LS1-W	0	0	0	0	NA	NA	-	-	-	-	intra-species
HaiN-WN-1-W	HaiN-LS2-W	0	0	0	0	NA	NA	-	-	-	-	intra-species
HaiN-WN-1-W	HaiN-SY1-W	0	0	0	0	NA	NA	-	-	-	-	intra-species
HaiN-WN-1-W	HaiN-SY2-W	0	0	0	0	NA	NA	-	-	-	-	intra-species
HaiN-WN-1-W	HaiN-WC1-W	0	0	0	0	NA	NA	-	-	-	-	intra-species
HaiN-WN-1-W	HaiN-WN2-W	0	0.0055	0	0	NA	NA	-	-	-	-	intra-species
HaiN-WN-1-W	HaiN-WN-BHZ4-N	0.0116	0.058	0.0117	0.0117	NA	NA	-	-	-	-	intra-species
HaiN-WN-1-W	HaiN-WN-1-W	NA	NA	NA	NA	NA	NA	-	-	-	-	intra-species
HaiN-WN-1-W	HaiN-WN-XLXS2-N	0.0111	0.0193	0.0112	0.0112	NA	NA	-	-	-	-	intra-species
HaiN-WN-1-W	YunN-PE2-W	0	0.0083	0	0	NA	NA	-	-	-	-	intra-species
HaiN-WN-1-W	YunN-PE1-W	0.0056	0.0138	0.0056	0.0056	NA	NA	-	-	-	-	intra-species
HaiN-WN-1-W	YunN-XSBN5-N	0	0	0	0	NA	NA	-	-	-	-	intra-species
HaiN-WN-1-W	YunN-XSBN6-N	0.0028	0.011	0.0028	0.0028	NA	NA	-	-	-	-	intra-species
HaiN-WN-XLXS2-N	D	0.0111	0.0193	0.0112	0.0112	0.0139	0.0139	0.014	0.014	0.0166	0.0166	intra-species	0.0168	0.0166	0.0166	0.0168	0.0168	0.0056	0.0111	0.0056	0.0056	0.0084	0.0166	0.0084	0.0084	0.0139	0.0139	0.014	0.014	0.0083	0.0245	0.0084	0.0084	0	0	0	0	0	0	0	0	0.0222	0.0222	0.0225	0.0225	0.0194	0.0194	0.0196	0.0197
HaiN-WN-XLXS2-N	HaiN-HK-TKT2-N	0.0166	0.0166	0.0168	0.0168	NA	NA	-	-	-	-	intra-species
HaiN-WN-XLXS2-N	HaiN-HK-TKT3-N	0.0166	0.0166	0.0168	0.0168	NA	NA	-	-	-	-	intra-species
HaiN-WN-XLXS2-N	GuagnX-CZ1-W	0.0139	0.0193	0.014	0.014	NA	NA	-	-	-	-	intra-species
HaiN-WN-XLXS2-N	GuagnX-CZ2-W	0.0139	0.022	0.014	0.014	NA	NA	-	-	-	-	intra-species
HaiN-WN-XLXS2-N	HaiN-CJ-W	0.0084	0.0166	0.0084	0.0084	NA	NA	-	-	-	-	intra-species
HaiN-WN-XLXS2-N	HaiN-DF1-W	0.0111	0.0193	0.0112	0.0112	NA	NA	-	-	-	-	intra-species
HaiN-WN-XLXS2-N	HaiN-DF2-W	0.0111	0.0193	0.0112	0.0112	NA	NA	-	-	-	-	intra-species
HaiN-WN-XLXS2-N	HaiN-HK-HZZ2-N	0.0111	0.0193	0.0112	0.0112	NA	NA	-	-	-	-	intra-species
HaiN-WN-XLXS2-N	HaiN-HK-TKT1-N	0.0111	0.0193	0.0112	0.0112	NA	NA	-	-	-	-	intra-species
HaiN-WN-XLXS2-N	HaiN-LD1-W	0.0111	0.0193	0.0112	0.0112	NA	NA	-	-	-	-	intra-species
HaiN-WN-XLXS2-N	HaiN-LD2-W	0.0111	0.0193	0.0112	0.0112	NA	NA	-	-	-	-	intra-species
HaiN-WN-XLXS2-N	HaiN-LD3-W	0.0111	0.0193	0.0112	0.0112	NA	NA	-	-	-	-	intra-species
HaiN-WN-XLXS2-N	HaiN-LG3-W	0.0084	0.0166	0.0084	0.0084	NA	NA	-	-	-	-	intra-species
HaiN-WN-XLXS2-N	HaiN-LS1-W	0.0111	0.0193	0.0112	0.0112	NA	NA	-	-	-	-	intra-species
HaiN-WN-XLXS2-N	HaiN-LS2-W	0.0111	0.0193	0.0112	0.0112	NA	NA	-	-	-	-	intra-species
HaiN-WN-XLXS2-N	HaiN-SY1-W	0.0111	0.0193	0.0112	0.0112	NA	NA	-	-	-	-	intra-species
HaiN-WN-XLXS2-N	HaiN-SY2-W	0.0111	0.0193	0.0112	0.0112	NA	NA	-	-	-	-	intra-species
HaiN-WN-XLXS2-N	HaiN-WC1-W	0.0111	0.0193	0.0112	0.0112	NA	NA	-	-	-	-	intra-species
HaiN-WN-XLXS2-N	HaiN-WN2-W	0.0084	0.0166	0.0084	0.0084	NA	NA	-	-	-	-	intra-species
HaiN-WN-XLXS2-N	HaiN-WN-BHZ4-N	0.0058	0.0499	0.0058	0.0058	NA	NA	-	-	-	-	intra-species
HaiN-WN-XLXS2-N	HaiN-WN-1-W	0.0111	0.0193	0.0112	0.0112	NA	NA	-	-	-	-	intra-species
HaiN-WN-XLXS2-N	HaiN-WN-XLXS2-N	NA	NA	NA	NA	NA	NA	-	-	-	-	intra-species
HaiN-WN-XLXS2-N	YunN-PE2-W	0.0166	0.0166	0.0168	0.0168	NA	NA	-	-	-	-	intra-species
HaiN-WN-XLXS2-N	YunN-PE1-W	0.0222	0.0222	0.0225	0.0225	NA	NA	-	-	-	-	intra-species
HaiN-WN-XLXS2-N	YunN-XSBN5-N	0.0111	0.0193	0.0112	0.0112	NA	NA	-	-	-	-	intra-species
HaiN-WN-XLXS2-N	YunN-XSBN6-N	0.0166	0.0166	0.0168	0.0168	NA	NA	-	-	-	-	intra-species
YunN-PE2-W	D	0	0.0083	0	0	0.0028	0.0028	0.0028	0.0028	0	0	intra-species	0	0.0055	0.0055	0.0056	0.0056	0.0111	0.0166	0.0112	0.0112	0.014	0.0222	0.0141	0.0141	0.0028	0.0028	0.0028	0.0028	0.0028	0.0191	0.0028	0.0028	0.0166	0.0166	0.0168	0.0168	0.0166	0.0166	0.0168	0.0168	0.0055	0.0055	0.0056	0.0056	0.0083	0.0083	0.0084	0.0084
YunN-PE2-W	HaiN-HK-TKT2-N	0	0	0	0	NA	NA	-	-	-	-	intra-species
YunN-PE2-W	HaiN-HK-TKT3-N	0	0	0	0	NA	NA	-	-	-	-	intra-species
YunN-PE2-W	GuagnX-CZ1-W	0	0.0055	0	0	NA	NA	-	-	-	-	intra-species
YunN-PE2-W	GuagnX-CZ2-W	0	0.0083	0	0	NA	NA	-	-	-	-	intra-species
YunN-PE2-W	HaiN-CJ-W	0	0.0083	0	0	NA	NA	-	-	-	-	intra-species
YunN-PE2-W	HaiN-DF1-W	0	0.0083	0	0	NA	NA	-	-	-	-	intra-species
YunN-PE2-W	HaiN-DF2-W	0	0.0083	0	0	NA	NA	-	-	-	-	intra-species
YunN-PE2-W	HaiN-HK-HZZ2-N	0	0.0083	0	0	NA	NA	-	-	-	-	intra-species
YunN-PE2-W	HaiN-HK-TKT1-N	0	0.0083	0	0	NA	NA	-	-	-	-	intra-species
YunN-PE2-W	HaiN-LD1-W	0	0.0083	0	0	NA	NA	-	-	-	-	intra-species
YunN-PE2-W	HaiN-LD2-W	0	0.0083	0	0	NA	NA	-	-	-	-	intra-species
YunN-PE2-W	HaiN-LD3-W	0	0.0083	0	0	NA	NA	-	-	-	-	intra-species
YunN-PE2-W	HaiN-LG3-W	0	0.0083	0	0	NA	NA	-	-	-	-	intra-species
YunN-PE2-W	HaiN-LS1-W	0	0.0083	0	0	NA	NA	-	-	-	-	intra-species
YunN-PE2-W	HaiN-LS2-W	0	0.0083	0	0	NA	NA	-	-	-	-	intra-species
YunN-PE2-W	HaiN-SY1-W	0	0.0083	0	0	NA	NA	-	-	-	-	intra-species
YunN-PE2-W	HaiN-SY2-W	0	0.0083	0	0	NA	NA	-	-	-	-	intra-species
YunN-PE2-W	HaiN-WC1-W	0	0.0083	0	0	NA	NA	-	-	-	-	intra-species
YunN-PE2-W	HaiN-WN2-W	0	0.0083	0	0	NA	NA	-	-	-	-	intra-species
YunN-PE2-W	HaiN-WN-BHZ4-N	0.0116	0.0554	0.0117	0.0117	NA	NA	-	-	-	-	intra-species
YunN-PE2-W	HaiN-WN-1-W	0	0.0083	0	0	NA	NA	-	-	-	-	intra-species
YunN-PE2-W	HaiN-WN-XLXS2-N	0.0166	0.0166	0.0168	0.0168	NA	NA	-	-	-	-	intra-species
YunN-PE2-W	YunN-PE2-W	NA	NA	NA	NA	NA	NA	-	-	-	-	intra-species
YunN-PE2-W	YunN-PE1-W	0.0055	0.0055	0.0056	0.0056	NA	NA	-	-	-	-	intra-species
YunN-PE2-W	YunN-XSBN5-N	0	0.0083	0	0	NA	NA	-	-	-	-	intra-species
YunN-PE2-W	YunN-XSBN6-N	0.0055	0.0055	0.0056	0.0056	NA	NA	-	-	-	-	intra-species
YunN-PE1-W	D	0.0056	0.0138	0.0056	0.0056	0.0083	0.0083	0.0084	0.0084	0.0055	0.0055	intra-species	0.0056	0.0111	0.0111	0.0112	0.0112	0.0167	0.0222	0.0169	0.0169	0.0196	0.0277	0.0198	0.0199	0.0083	0.0083	0.0084	0.0084	0.0083	0.0245	0.0084	0.0084	0.0222	0.0222	0.0225	0.0225	0.0222	0.0222	0.0225	0.0225	0	0	0	0	0.0028	0.0028	0.0028	0.0028
YunN-PE1-W	HaiN-HK-TKT2-N	0.0055	0.0055	0.0056	0.0056	NA	NA	-	-	-	-	intra-species
YunN-PE1-W	HaiN-HK-TKT3-N	0.0055	0.0055	0.0056	0.0056	NA	NA	-	-	-	-	intra-species
YunN-PE1-W	GuagnX-CZ1-W	0.0056	0.011	0.0056	0.0056	NA	NA	-	-	-	-	intra-species
YunN-PE1-W	GuagnX-CZ2-W	0.0056	0.0138	0.0056	0.0056	NA	NA	-	-	-	-	intra-species
YunN-PE1-W	HaiN-CJ-W	0.0056	0.0138	0.0056	0.0056	NA	NA	-	-	-	-	intra-species
YunN-PE1-W	HaiN-DF1-W	0.0056	0.0138	0.0056	0.0056	NA	NA	-	-	-	-	intra-species
YunN-PE1-W	HaiN-DF2-W	0.0056	0.0138	0.0056	0.0056	NA	NA	-	-	-	-	intra-species
YunN-PE1-W	HaiN-HK-HZZ2-N	0.0056	0.0138	0.0056	0.0056	NA	NA	-	-	-	-	intra-species
YunN-PE1-W	HaiN-HK-TKT1-N	0.0056	0.0138	0.0056	0.0056	NA	NA	-	-	-	-	intra-species
YunN-PE1-W	HaiN-LD1-W	0.0056	0.0138	0.0056	0.0056	NA	NA	-	-	-	-	intra-species
YunN-PE1-W	HaiN-LD2-W	0.0056	0.0138	0.0056	0.0056	NA	NA	-	-	-	-	intra-species
YunN-PE1-W	HaiN-LD3-W	0.0056	0.0138	0.0056	0.0056	NA	NA	-	-	-	-	intra-species
YunN-PE1-W	HaiN-LG3-W	0.0056	0.0138	0.0056	0.0056	NA	NA	-	-	-	-	intra-species
YunN-PE1-W	HaiN-LS1-W	0.0056	0.0138	0.0056	0.0056	NA	NA	-	-	-	-	intra-species
YunN-PE1-W	HaiN-LS2-W	0.0056	0.0138	0.0056	0.0056	NA	NA	-	-	-	-	intra-species
YunN-PE1-W	HaiN-SY1-W	0.0056	0.0138	0.0056	0.0056	NA	NA	-	-	-	-	intra-species
YunN-PE1-W	HaiN-SY2-W	0.0056	0.0138	0.0056	0.0056	NA	NA	-	-	-	-	intra-species
YunN-PE1-W	HaiN-WC1-W	0.0056	0.0138	0.0056	0.0056	NA	NA	-	-	-	-	intra-species
YunN-PE1-W	HaiN-WN2-W	0.0056	0.0138	0.0056	0.0056	NA	NA	-	-	-	-	intra-species
YunN-PE1-W	HaiN-WN-BHZ4-N	0.0174	0.0609	0.0176	0.0176	NA	NA	-	-	-	-	intra-species
YunN-PE1-W	HaiN-WN-1-W	0.0056	0.0138	0.0056	0.0056	NA	NA	-	-	-	-	intra-species
YunN-PE1-W	HaiN-WN-XLXS2-N	0.0222	0.0222	0.0225	0.0225	NA	NA	-	-	-	-	intra-species
YunN-PE1-W	YunN-PE2-W	0.0055	0.0055	0.0056	0.0056	NA	NA	-	-	-	-	intra-species
YunN-PE1-W	YunN-PE1-W	NA	NA	NA	NA	NA	NA	-	-	-	-	intra-species
YunN-PE1-W	YunN-XSBN5-N	0.0056	0.0138	0.0056	0.0056	NA	NA	-	-	-	-	intra-species
YunN-PE1-W	YunN-XSBN6-N	0.0111	0.0111	0.0112	0.0112	NA	NA	-	-	-	-	intra-species
YunN-XSBN5-N	D	0	0	0	0	0	0.0083	0	0	0	0.0083	intra-species	0	0.0028	0.011	0.0028	0.0028	0.0111	0.0193	0.0112	0.0112	0.014	0.0249	0.0141	0.0141	0	0.0083	0	0	0.0055	0.0191	0.0055	0.0055	0.0111	0.0193	0.0112	0.0112	0.0111	0.0193	0.0112	0.0112	0.0056	0.0138	0.0056	0.0056	0.0056	0.0138	0.0056	0.0056
YunN-XSBN5-N	HaiN-HK-TKT2-N	0	0.0083	0	0	NA	NA	-	-	-	-	intra-species
YunN-XSBN5-N	HaiN-HK-TKT3-N	0	0.0083	0	0	NA	NA	-	-	-	-	intra-species
YunN-XSBN5-N	GuagnX-CZ1-W	0.0028	0.0055	0.0028	0.0028	NA	NA	-	-	-	-	intra-species
YunN-XSBN5-N	GuagnX-CZ2-W	0.0028	0.0028	0.0028	0.0028	NA	NA	-	-	-	-	intra-species
YunN-XSBN5-N	HaiN-CJ-W	0	0.0055	0	0	NA	NA	-	-	-	-	intra-species
YunN-XSBN5-N	HaiN-DF1-W	0	0	0	0	NA	NA	-	-	-	-	intra-species
YunN-XSBN5-N	HaiN-DF2-W	0	0	0	0	NA	NA	-	-	-	-	intra-species
YunN-XSBN5-N	HaiN-HK-HZZ2-N	0	0	0	0	NA	NA	-	-	-	-	intra-species
YunN-XSBN5-N	HaiN-HK-TKT1-N	0	0	0	0	NA	NA	-	-	-	-	intra-species
YunN-XSBN5-N	HaiN-LD1-W	0	0	0	0	NA	NA	-	-	-	-	intra-species
YunN-XSBN5-N	HaiN-LD2-W	0	0	0	0	NA	NA	-	-	-	-	intra-species
YunN-XSBN5-N	HaiN-LD3-W	0	0	0	0	NA	NA	-	-	-	-	intra-species
YunN-XSBN5-N	HaiN-LG3-W	0	0.0055	0	0	NA	NA	-	-	-	-	intra-species
YunN-XSBN5-N	HaiN-LS1-W	0	0	0	0	NA	NA	-	-	-	-	intra-species
YunN-XSBN5-N	HaiN-LS2-W	0	0	0	0	NA	NA	-	-	-	-	intra-species
YunN-XSBN5-N	HaiN-SY1-W	0	0	0	0	NA	NA	-	-	-	-	intra-species
YunN-XSBN5-N	HaiN-SY2-W	0	0	0	0	NA	NA	-	-	-	-	intra-species
YunN-XSBN5-N	HaiN-WC1-W	0	0	0	0	NA	NA	-	-	-	-	intra-species
YunN-XSBN5-N	HaiN-WN2-W	0	0.0055	0	0	NA	NA	-	-	-	-	intra-species
YunN-XSBN5-N	HaiN-WN-BHZ4-N	0.0116	0.058	0.0117	0.0117	NA	NA	-	-	-	-	intra-species
YunN-XSBN5-N	HaiN-WN-1-W	0	0	0	0	NA	NA	-	-	-	-	intra-species
YunN-XSBN5-N	HaiN-WN-XLXS2-N	0.0111	0.0193	0.0112	0.0112	NA	NA	-	-	-	-	intra-species
YunN-XSBN5-N	YunN-PE2-W	0	0.0083	0	0	NA	NA	-	-	-	-	intra-species
YunN-XSBN5-N	YunN-PE1-W	0.0056	0.0138	0.0056	0.0056	NA	NA	-	-	-	-	intra-species
YunN-XSBN5-N	YunN-XSBN5-N	NA	NA	NA	NA	NA	NA	-	-	-	-	intra-species
YunN-XSBN5-N	YunN-XSBN6-N	0.0028	0.011	0.0028	0.0028	NA	NA	-	-	-	-	intra-species
YunN-XSBN6-N	D	0.0028	0.011	0.0028	0.0028	0.0028	0.0028	0.0028	0.0028	0.0055	0.0055	intra-species	0.0056	0.0055	0.0055	0.0056	0.0056	0.0139	0.0194	0.0141	0.0141	0.0168	0.0249	0.0169	0.017	0.0028	0.0028	0.0028	0.0028	0.0083	0.0245	0.0084	0.0084	0.0166	0.0166	0.0168	0.0168	0.0166	0.0166	0.0168	0.0168	0.0111	0.0111	0.0112	0.0112	0.0083	0.0083	0.0084	0.0084
YunN-XSBN6-N	HaiN-HK-TKT2-N	0.0055	0.0055	0.0056	0.0056	NA	NA	-	-	-	-	intra-species
YunN-XSBN6-N	HaiN-HK-TKT3-N	0.0055	0.0055	0.0056	0.0056	NA	NA	-	-	-	-	intra-species
YunN-XSBN6-N	GuagnX-CZ1-W	0.0056	0.011	0.0056	0.0056	NA	NA	-	-	-	-	intra-species
YunN-XSBN6-N	GuagnX-CZ2-W	0.0056	0.0138	0.0056	0.0056	NA	NA	-	-	-	-	intra-species
YunN-XSBN6-N	HaiN-CJ-W	0.0028	0.011	0.0028	0.0028	NA	NA	-	-	-	-	intra-species
YunN-XSBN6-N	HaiN-DF1-W	0.0028	0.011	0.0028	0.0028	NA	NA	-	-	-	-	intra-species
YunN-XSBN6-N	HaiN-DF2-W	0.0028	0.011	0.0028	0.0028	NA	NA	-	-	-	-	intra-species
YunN-XSBN6-N	HaiN-HK-HZZ2-N	0.0028	0.011	0.0028	0.0028	NA	NA	-	-	-	-	intra-species
YunN-XSBN6-N	HaiN-HK-TKT1-N	0.0028	0.011	0.0028	0.0028	NA	NA	-	-	-	-	intra-species
YunN-XSBN6-N	HaiN-LD1-W	0.0028	0.011	0.0028	0.0028	NA	NA	-	-	-	-	intra-species
YunN-XSBN6-N	HaiN-LD2-W	0.0028	0.011	0.0028	0.0028	NA	NA	-	-	-	-	intra-species
YunN-XSBN6-N	HaiN-LD3-W	0.0028	0.011	0.0028	0.0028	NA	NA	-	-	-	-	intra-species
YunN-XSBN6-N	HaiN-LG3-W	0.0028	0.011	0.0028	0.0028	NA	NA	-	-	-	-	intra-species
YunN-XSBN6-N	HaiN-LS1-W	0.0028	0.011	0.0028	0.0028	NA	NA	-	-	-	-	intra-species
YunN-XSBN6-N	HaiN-LS2-W	0.0028	0.011	0.0028	0.0028	NA	NA	-	-	-	-	intra-species
YunN-XSBN6-N	HaiN-SY1-W	0.0028	0.011	0.0028	0.0028	NA	NA	-	-	-	-	intra-species
YunN-XSBN6-N	HaiN-SY2-W	0.0028	0.011	0.0028	0.0028	NA	NA	-	-	-	-	intra-species
YunN-XSBN6-N	HaiN-WC1-W	0.0028	0.011	0.0028	0.0028	NA	NA	-	-	-	-	intra-species
YunN-XSBN6-N	HaiN-WN2-W	0.0028	0.011	0.0028	0.0028	NA	NA	-	-	-	-	intra-species
YunN-XSBN6-N	HaiN-WN-BHZ4-N	0.0116	0.0554	0.0117	0.0117	NA	NA	-	-	-	-	intra-species
YunN-XSBN6-N	HaiN-WN-1-W	0.0028	0.011	0.0028	0.0028	NA	NA	-	-	-	-	intra-species
YunN-XSBN6-N	HaiN-WN-XLXS2-N	0.0166	0.0166	0.0168	0.0168	NA	NA	-	-	-	-	intra-species
YunN-XSBN6-N	YunN-PE2-W	0.0055	0.0055	0.0056	0.0056	NA	NA	-	-	-	-	intra-species
YunN-XSBN6-N	YunN-PE1-W	0.0111	0.0111	0.0112	0.0112	NA	NA	-	-	-	-	intra-species
YunN-XSBN6-N	YunN-XSBN5-N	0.0028	0.011	0.0028	0.0028	NA	NA	-	-	-	-	intra-species
YunN-XSBN6-N	YunN-XSBN6-N	NA	NA	NA	NA	NA	NA	-	-	-	-	intra-species
[truncated: 31 more columns]

## Sheet: psbK-psbI
seqid (query 1)	seqid (query 2)	p	p-gaps	jc	k2p	p	p-gaps	jc	k2p	p	p-gaps	jc	k2p	p	p-gaps	jc	k2p	p	p-gaps	jc	k2p	p	p-gaps	jc	k2p	p	p-gaps	jc	k2p	p	p-gaps	jc	k2p	p	p-gaps	jc	k2p	p	p-gaps	jc	k2p	p	p-gaps	jc	k2p	p	p-gaps	jc	k2p
D	D	NA	NA	NA	NA	0.0021	0.0063	0.0021	0.0021	0	0.0244	0	0	0	0.0285	0	0	0.0084	0.0385	0.0084	0.0084	0.0084	0.0146	0.0085	0.0085	0	0.0244	0	0	0.0084	0.0207	0.0084	0.0084	0.0042	0.0083	0.0042	0.0042	0.0042	0.0305	0.0042	0.0042	0	0	0	0	0	0	0	0
D	GuagnX-CZ2-W	0	0.0165	0	0	cambodiana-DY502	NA	-	sp3-GX-YX08	-	-	inter-species
D	GuangX-CZ1-W	0.0021	0.0042	0.0021	0.0021	cambodiana-DY502	NA	-	sp3-GX-YX08	-	-	inter-species
D	HaiN-CJ-W	0	0.0021	0	0	cambodiana-DY502	NA	-	sp3-GX-YX08	-	-	inter-species
D	HaiN-DF1-W	0.0021	0.0063	0.0021	0.0021	cambodiana-DY502	NA	-	sp3-GX-YX08	-	-	inter-species
D	HaiN-DF2-W	0.0021	0.0063	0.0021	0.0021	cambodiana-DY502	NA	-	sp3-GX-YX08	-	-	inter-species
D	HaiN-HK-HZZ2-N	0.0021	0.0063	0.0021	0.0021	cambodiana-DY502	NA	-	sp3-GX-YX08	-	-	inter-species
D	HaiN-LD1-W	0.0021	0.0063	0.0021	0.0021	cambodiana-DY502	NA	-	sp3-GX-YX08	-	-	inter-species
D	HaiN-LD2-W	0.0042	0.0083	0.0042	0.0042	cambodiana-DY502	NA	-	sp3-GX-YX08	-	-	inter-species
D	HaiN-LD3-W	0.0021	0.0063	0.0021	0.0021	cambodiana-DY502	NA	-	sp3-GX-YX08	-	-	inter-species
D	HaiN-LG3-W	0	0.0021	0	0	cambodiana-DY502	NA	-	sp3-GX-YX08	-	-	inter-species
D	HaiN-LS1-W	0.0021	0.0063	0.0021	0.0021	cambodiana-DY502	NA	-	sp3-GX-YX08	-	-	inter-species
D	HaiN-LS2-W	0.0021	0.0063	0.0021	0.0021	cambodiana-DY502	NA	-	sp3-GX-YX08	-	-	inter-species
D	HaiN-SY1-W	0.0021	0.0063	0.0021	0.0021	cambodiana-DY502	NA	-	sp3-GX-YX08	-	-	inter-species
D	HaiN-SY2-W	0.0021	0.0063	0.0021	0.0021	cambodiana-DY502	NA	-	sp3-GX-YX08	-	-	inter-species
D	HaiN-WC1-W	0.0021	0.0063	0.0021	0.0021	cambodiana-DY502	NA	-	sp3-GX-YX08	-	-	inter-species
D	HaiN-WN2-W	0	0.0021	0	0	cambodiana-DY502	NA	-	sp3-GX-YX08	-	-	inter-species
D	HaiN-WN-BHZ4-N	0.0021	0.0021	0.0021	0.0021	cambodiana-DY502	NA	-	sp3-GX-YX08	-	-	inter-species
D	HaiN-WN-1-W	0.0021	0.0063	0.0021	0.0021	cambodiana-DY502	NA	-	sp3-GX-YX08	-	-	inter-species
D	HaiN-WN-XLXS2-N	0.0042	0.0083	0.0042	0.0042	cambodiana-DY502	NA	-	sp3-GX-YX08	-	-	inter-species
D	YunN-PE2-W	0	0.0285	0	0	cambodiana-DY502	NA	-	sp3-GX-YX08	-	-	inter-species
D	YunN-PE1-W	0	0.0021	0	0	cambodiana-DY502	NA	-	sp3-GX-YX08	-	-	inter-species
D	YunN-XSBN5-N	0.0021	0.0063	0.0021	0.0021	cambodiana-DY502	NA	-	sp3-GX-YX08	-	-	inter-species
D	YunN-XSBN6-N	0	0.0244	0	0	cambodiana-DY502	NA	-	sp3-GX-YX08	-	-	inter-species
D	D	0.0021	0.0063	0.0021	0.0021	NA	NA	NA	NA	0.0021	0.0305	0.0021	0.0021	0.0021	0.0305	0.0021	0.0021	0.0105	0.0406	0.0105	0.0105	0.0105	0.0167	0.0106	0.0106	0.0021	0.0305	0.0021	0.0021	0.0105	0.0268	0.0106	0.0106	0.0063	0.0104	0.0063	0.0063	0.0063	0.0326	0.0063	0.0063	0.0021	0.0063	0.0021	0.0021	0.0021	0.0063	0.0021	0.0021
D	GuagnX-CZ2-W	0.0021	0.0185	0.0021	0.0021	cambodiana-MN200194	NA	-	sp3-GX-YX08	-	-	inter-species
D	GuangX-CZ1-W	0.0042	0.0063	0.0042	0.0042	cambodiana-MN200194	NA	-	sp3-GX-YX08	-	-	inter-species
D	HaiN-CJ-W	0.0021	0.0083	0.0021	0.0021	cambodiana-MN200194	NA	-	sp3-GX-YX08	-	-	inter-species
D	HaiN-DF1-W	0	0	0	0	cambodiana-MN200194	NA	-	sp3-GX-YX08	-	-	inter-species
D	HaiN-DF2-W	0	0	0	0	cambodiana-MN200194	NA	-	sp3-GX-YX08	-	-	inter-species
D	HaiN-HK-HZZ2-N	0	0	0	0	cambodiana-MN200194	NA	-	sp3-GX-YX08	-	-	inter-species
D	HaiN-LD1-W	0	0	0	0	cambodiana-MN200194	NA	-	sp3-GX-YX08	-	-	inter-species
D	HaiN-LD2-W	0.0021	0.0021	0.0021	0.0021	cambodiana-MN200194	NA	-	sp3-GX-YX08	-	-	inter-species
D	HaiN-LD3-W	0	0	0	0	cambodiana-MN200194	NA	-	sp3-GX-YX08	-	-	inter-species
D	HaiN-LG3-W	0.0021	0.0083	0.0021	0.0021	cambodiana-MN200194	NA	-	sp3-GX-YX08	-	-	inter-species
D	HaiN-LS1-W	0	0	0	0	cambodiana-MN200194	NA	-	sp3-GX-YX08	-	-	inter-species
D	HaiN-LS2-W	0	0	0	0	cambodiana-MN200194	NA	-	sp3-GX-YX08	-	-	inter-species
D	HaiN-SY1-W	0	0	0	0	cambodiana-MN200194	NA	-	sp3-GX-YX08	-	-	inter-species
D	HaiN-SY2-W	0	0	0	0	cambodiana-MN200194	NA	-	sp3-GX-YX08	-	-	inter-species
D	HaiN-WC1-W	0	0	0	0	cambodiana-MN200194	NA	-	sp3-GX-YX08	-	-	inter-species
D	HaiN-WN2-W	0.0021	0.0083	0.0021	0.0021	cambodiana-MN200194	NA	-	sp3-GX-YX08	-	-	inter-species
D	HaiN-WN-BHZ4-N	0.0042	0.0083	0.0042	0.0042	cambodiana-MN200194	NA	-	sp3-GX-YX08	-	-	inter-species
D	HaiN-WN-1-W	0	0	0	0	cambodiana-MN200194	NA	-	sp3-GX-YX08	-	-	inter-species
D	HaiN-WN-XLXS2-N	0.0063	0.0104	0.0063	0.0063	cambodiana-MN200194	NA	-	sp3-GX-YX08	-	-	inter-species
D	YunN-PE2-W	0.0021	0.0305	0.0021	0.0021	cambodiana-MN200194	NA	-	sp3-GX-YX08	-	-	inter-species
D	YunN-PE1-W	0.0021	0.0042	0.0021	0.0021	cambodiana-MN200194	NA	-	sp3-GX-YX08	-	-	inter-species
D	YunN-XSBN5-N	0	0	0	0	cambodiana-MN200194	NA	-	sp3-GX-YX08	-	-	inter-species
D	YunN-XSBN6-N	0.0021	0.0305	0.0021	0.0021	cambodiana-MN200194	NA	-	sp3-GX-YX08	-	-	inter-species
D	D	0	0.0244	0	0	0.0021	0.0305	0.0021	0.0021	NA	NA	NA	NA	0	0.0041	0	0	0.0103	0.0361	0.0104	0.0104	0.0084	0.0387	0.0085	0.0085	0	0	0	0	0.0084	0.0444	0.0084	0.0084	0.0042	0.0325	0.0042	0.0042	0.0041	0.0061	0.0041	0.0041	0	0.0244	0	0	0	0.0244	0	0
D	GuagnX-CZ2-W	0.0082	0.0204	0.0083	0.0083	cambodiana-DY509	NA	-	sp3-GX-YX08	-	-	inter-species
D	GuangX-CZ1-W	0.0021	0.0285	0.0021	0.0021	cambodiana-DY509	NA	-	sp3-GX-YX08	-	-	inter-species
D	HaiN-CJ-W	0	0.0264	0	0	cambodiana-DY509	NA	-	sp3-GX-YX08	-	-	inter-species
D	HaiN-DF1-W	0.0021	0.0305	0.0021	0.0021	cambodiana-DY509	NA	-	sp3-GX-YX08	-	-	inter-species
D	HaiN-DF2-W	0.0021	0.0305	0.0021	0.0021	cambodiana-DY509	NA	-	sp3-GX-YX08	-	-	inter-species
D	HaiN-HK-HZZ2-N	0.0021	0.0305	0.0021	0.0021	cambodiana-DY509	NA	-	sp3-GX-YX08	-	-	inter-species
D	HaiN-LD1-W	0.0021	0.0305	0.0021	0.0021	cambodiana-DY509	NA	-	sp3-GX-YX08	-	-	inter-species
D	HaiN-LD2-W	0.0042	0.0325	0.0042	0.0042	cambodiana-DY509	NA	-	sp3-GX-YX08	-	-	inter-species
D	HaiN-LD3-W	0.0021	0.0305	0.0021	0.0021	cambodiana-DY509	NA	-	sp3-GX-YX08	-	-	inter-species
D	HaiN-LG3-W	0	0.0264	0	0	cambodiana-DY509	NA	-	sp3-GX-YX08	-	-	inter-species
D	HaiN-LS1-W	0.0021	0.0305	0.0021	0.0021	cambodiana-DY509	NA	-	sp3-GX-YX08	-	-	inter-species
D	HaiN-LS2-W	0.0021	0.0305	0.0021	0.0021	cambodiana-DY509	NA	-	sp3-GX-YX08	-	-	inter-species
D	HaiN-SY1-W	0.0021	0.0305	0.0021	0.0021	cambodiana-DY509	NA	-	sp3-GX-YX08	-	-	inter-species
D	HaiN-SY2-W	0.0021	0.0305	0.0021	0.0021	cambodiana-DY509	NA	-	sp3-GX-YX08	-	-	inter-species
D	HaiN-WC1-W	0.0021	0.0305	0.0021	0.0021	cambodiana-DY509	NA	-	sp3-GX-YX08	-	-	inter-species
D	HaiN-WN2-W	0	0.0264	0	0	cambodiana-DY509	NA	-	sp3-GX-YX08	-	-	inter-species
D	HaiN-WN-BHZ4-N	0.0021	0.0265	0.0021	0.0021	cambodiana-DY509	NA	-	sp3-GX-YX08	-	-	inter-species
D	HaiN-WN-1-W	0.0021	0.0305	0.0021	0.0021	cambodiana-DY509	NA	-	sp3-GX-YX08	-	-	inter-species
D	HaiN-WN-XLXS2-N	0.0042	0.0325	0.0042	0.0042	cambodiana-DY509	NA	-	sp3-GX-YX08	-	-	inter-species
D	YunN-PE2-W	0	0.0041	0	0	cambodiana-DY509	NA	-	sp3-GX-YX08	-	-	inter-species
D	YunN-PE1-W	0	0.0265	0	0	cambodiana-DY509	NA	-	sp3-GX-YX08	-	-	inter-species
D	YunN-XSBN5-N	0.0021	0.0305	0.0021	0.0021	cambodiana-DY509	NA	-	sp3-GX-YX08	-	-	inter-species
D	YunN-XSBN6-N	0	0	0	0	cambodiana-DY509	NA	-	sp3-GX-YX08	-	-	inter-species
D	D	0	0.0285	0	0	0.0021	0.0305	0.0021	0.0021	0	0.0041	0	0	NA	NA	NA	NA	0.0103	0.0362	0.0104	0.0104	0.0084	0.0348	0.0085	0.0085	0	0.0041	0	0	0.0084	0.0484	0.0085	0.0085	0.0042	0.0326	0.0042	0.0042	0.0041	0.0061	0.0041	0.0041	0	0.0285	0	0	0	0.0285	0	0
D	GuagnX-CZ2-W	0.0083	0.0204	0.0083	0.0083	cambodiana-YX24	NA	-	sp3-GX-YX08	-	-	inter-species
D	GuangX-CZ1-W	0.0021	0.0286	0.0021	0.0021	cambodiana-YX24	NA	-	sp3-GX-YX08	-	-	inter-species
D	HaiN-CJ-W	0	0.0305	0	0	cambodiana-YX24	NA	-	sp3-GX-YX08	-	-	inter-species
D	HaiN-DF1-W	0.0021	0.0305	0.0021	0.0021	cambodiana-YX24	NA	-	sp3-GX-YX08	-	-	inter-species
D	HaiN-DF2-W	0.0021	0.0305	0.0021	0.0021	cambodiana-YX24	NA	-	sp3-GX-YX08	-	-	inter-species
D	HaiN-HK-HZZ2-N	0.0021	0.0305	0.0021	0.0021	cambodiana-YX24	NA	-	sp3-GX-YX08	-	-	inter-species
D	HaiN-LD1-W	0.0021	0.0305	0.0021	0.0021	cambodiana-YX24	NA	-	sp3-GX-YX08	-	-	inter-species
D	HaiN-LD2-W	0.0042	0.0326	0.0042	0.0042	cambodiana-YX24	NA	-	sp3-GX-YX08	-	-	inter-species
D	HaiN-LD3-W	0.0021	0.0305	0.0021	0.0021	cambodiana-YX24	NA	-	sp3-GX-YX08	-	-	inter-species
D	HaiN-LG3-W	0	0.0305	0	0	cambodiana-YX24	NA	-	sp3-GX-YX08	-	-	inter-species
D	HaiN-LS1-W	0.0021	0.0305	0.0021	0.0021	cambodiana-YX24	NA	-	sp3-GX-YX08	-	-	inter-species
D	HaiN-LS2-W	0.0021	0.0305	0.0021	0.0021	cambodiana-YX24	NA	-	sp3-GX-YX08	-	-	inter-species
D	HaiN-SY1-W	0.0021	0.0305	0.0021	0.0021	cambodiana-YX24	NA	-	sp3-GX-YX08	-	-	inter-species
D	HaiN-SY2-W	0.0021	0.0305	0.0021	0.0021	cambodiana-YX24	NA	-	sp3-GX-YX08	-	-	inter-species
D	HaiN-WC1-W	0.0021	0.0305	0.0021	0.0021	cambodiana-YX24	NA	-	sp3-GX-YX08	-	-	inter-species
D	HaiN-WN2-W	0	0.0305	0	0	cambodiana-YX24	NA	-	sp3-GX-YX08	-	-	inter-species
D	HaiN-WN-BHZ4-N	0.0021	0.0305	0.0021	0.0021	cambodiana-YX24	NA	-	sp3-GX-YX08	-	-	inter-species
D	HaiN-WN-1-W	0.0021	0.0305	0.0021	0.0021	cambodiana-YX24	NA	-	sp3-GX-YX08	-	-	inter-species
D	HaiN-WN-XLXS2-N	0.0042	0.0326	0.0042	0.0042	cambodiana-YX24	NA	-	sp3-GX-YX08	-	-	inter-species
D	YunN-PE2-W	0	0	0	0	cambodiana-YX24	NA	-	sp3-GX-YX08	-	-	inter-species
D	YunN-PE1-W	0	0.0265	0	0	cambodiana-YX24	NA	-	sp3-GX-YX08	-	-	inter-species
D	YunN-XSBN5-N	0.0021	0.0305	0.0021	0.0021	cambodiana-YX24	NA	-	sp3-GX-YX08	-	-	inter-species
D	YunN-XSBN6-N	0	0.0041	0	0	cambodiana-YX24	NA	-	sp3-GX-YX08	-	-	inter-species
D	D	0.0084	0.0385	0.0084	0.0084	0.0105	0.0406	0.0105	0.0105	0.0103	0.0361	0.0104	0.0104	0.0103	0.0362	0.0104	0.0104	NA	NA	NA	NA	0.0042	0.0366	0.0042	0.0042	0.0103	0.0361	0.0104	0.0104	0.0084	0.0502	0.0084	0.0084	0.0084	0.0385	0.0084	0.0084	0.0103	0.0342	0.0104	0.0104	0.0084	0.0385	0.0084	0.0084	0.0084	0.0385	0.0084	0.0084
D	GuagnX-CZ2-W	0.0144	0.0285	0.0146	0.0146	cinnabari-OK235335	NA	-	sp3-GX-YX08	-	-	inter-species
D	GuangX-CZ1-W	0.0105	0.0386	0.0105	0.0105	cinnabari-OK235335	NA	-	sp3-GX-YX08	-	-	inter-species
D	HaiN-CJ-W	0.0084	0.0405	0.0084	0.0084	cinnabari-OK235335	NA	-	sp3-GX-YX08	-	-	inter-species
D	HaiN-DF1-W	0.0105	0.0406	0.0105	0.0105	cinnabari-OK235335	NA	-	sp3-GX-YX08	-	-	inter-species
D	HaiN-DF2-W	0.0105	0.0406	0.0105	0.0105	cinnabari-OK235335	NA	-	sp3-GX-YX08	-	-	inter-species
D	HaiN-HK-HZZ2-N	0.0105	0.0406	0.0105	0.0105	cinnabari-OK235335	NA	-	sp3-GX-YX08	-	-	inter-species
D	HaiN-LD1-W	0.0105	0.0406	0.0105	0.0105	cinnabari-OK235335	NA	-	sp3-GX-YX08	-	-	inter-species
D	HaiN-LD2-W	0.0126	0.0426	0.0127	0.0127	cinnabari-OK235335	NA	-	sp3-GX-YX08	-	-	inter-species
D	HaiN-LD3-W	0.0105	0.0406	0.0105	0.0105	cinnabari-OK235335	NA	-	sp3-GX-YX08	-	-	inter-species
D	HaiN-LG3-W	0.0084	0.0405	0.0084	0.0084	cinnabari-OK235335	NA	-	sp3-GX-YX08	-	-	inter-species
D	HaiN-LS1-W	0.0105	0.0406	0.0105	0.0105	cinnabari-OK235335	NA	-	sp3-GX-YX08	-	-	inter-species
D	HaiN-LS2-W	0.0105	0.0406	0.0105	0.0105	cinnabari-OK235335	NA	-	sp3-GX-YX08	-	-	inter-species
D	HaiN-SY1-W	0.0105	0.0406	0.0105	0.0105	cinnabari-OK235335	NA	-	sp3-GX-YX08	-	-	inter-species
D	HaiN-SY2-W	0.0105	0.0406	0.0105	0.0105	cinnabari-OK235335	NA	-	sp3-GX-YX08	-	-	inter-species
D	HaiN-WC1-W	0.0105	0.0406	0.0105	0.0105	cinnabari-OK235335	NA	-	sp3-GX-YX08	-	-	inter-species
D	HaiN-WN2-W	0.0084	0.0405	0.0084	0.0084	cinnabari-OK235335	NA	-	sp3-GX-YX08	-	-	inter-species
D	HaiN-WN-BHZ4-N	0.0063	0.0365	0.0063	0.0063	cinnabari-OK235335	NA	-	sp3-GX-YX08	-	-	inter-species
D	HaiN-WN-1-W	0.0105	0.0406	0.0105	0.0105	cinnabari-OK235335	NA	-	sp3-GX-YX08	-	-	inter-species
D	HaiN-WN-XLXS2-N	0.0084	0.0385	0.0084	0.0084	cinnabari-OK235335	NA	-	sp3-GX-YX08	-	-	inter-species
D	YunN-PE2-W	0.0103	0.0362	0.0104	0.0104	cinnabari-OK235335	NA	-	sp3-GX-YX08	-	-	inter-species
D	YunN-PE1-W	0.0084	0.0366	0.0084	0.0084	cinnabari-OK235335	NA	-	sp3-GX-YX08	-	-	inter-species
D	YunN-XSBN5-N	0.0105	0.0406	0.0105	0.0105	cinnabari-OK235335	NA	-	sp3-GX-YX08	-	-	inter-species
D	YunN-XSBN6-N	0.0103	0.0361	0.0104	0.0104	cinnabari-OK235335	NA	-	sp3-GX-YX08	-	-	inter-species
D	D	0.0084	0.0146	0.0085	0.0085	0.0105	0.0167	0.0106	0.0106	0.0084	0.0387	0.0085	0.0085	0.0084	0.0348	0.0085	0.0085	0.0042	0.0366	0.0042	0.0042	NA	NA	NA	NA	0.0084	0.0387	0.0085	0.0085	0.0105	0.0289	0.0106	0.0106	0.0084	0.0146	0.0085	0.0085	0.0084	0.0367	0.0085	0.0085	0.0084	0.0146	0.0085	0.0085	0.0084	0.0146	0.0085	0.0085
D	GuagnX-CZ2-W	0.0084	0.0268	0.0085	0.0085	cinnabari-OM961177	NA	-	sp3-GX-YX08	-	-	inter-species
D	GuangX-CZ1-W	0.0105	0.0146	0.0106	0.0106	cinnabari-OM961177	NA	-	sp3-GX-YX08	-	-	inter-species
D	HaiN-CJ-W	0.0084	0.0167	0.0085	0.0085	cinnabari-OM961177	NA	-	sp3-GX-YX08	-	-	inter-species
D	HaiN-DF1-W	0.0105	0.0167	0.0106	0.0106	cinnabari-OM961177	NA	-	sp3-GX-YX08	-	-	inter-species
D	HaiN-DF2-W	0.0105	0.0167	0.0106	0.0106	cinnabari-OM961177	NA	-	sp3-GX-YX08	-	-	inter-species
D	HaiN-HK-HZZ2-N	0.0105	0.0167	0.0106	0.0106	cinnabari-OM961177	NA	-	sp3-GX-YX08	-	-	inter-species
D	HaiN-LD1-W	0.0105	0.0167	0.0106	0.0106	cinnabari-OM961177	NA	-	sp3-GX-YX08	-	-	inter-species
D	HaiN-LD2-W	0.0126	0.0188	0.0127	0.0127	cinnabari-OM961177	NA	-	sp3-GX-YX08	-	-	inter-species
D	HaiN-LD3-W	0.0105	0.0167	0.0106	0.0106	cinnabari-OM961177	NA	-	sp3-GX-YX08	-	-	inter-species
D	HaiN-LG3-W	0.0084	0.0167	0.0085	0.0085	cinnabari-OM961177	NA	-	sp3-GX-YX08	-	-	inter-species
D	HaiN-LS1-W	0.0105	0.0167	0.0106	0.0106	cinnabari-OM961177	NA	-	sp3-GX-YX08	-	-	inter-species
D	HaiN-LS2-W	0.0105	0.0167	0.0106	0.0106	cinnabari-OM961177	NA	-	sp3-GX-YX08	-	-	inter-species
D	HaiN-SY1-W	0.0105	0.0167	0.0106	0.0106	cinnabari-OM961177	NA	-	sp3-GX-YX08	-	-	inter-species
D	HaiN-SY2-W	0.0105	0.0167	0.0106	0.0106	cinnabari-OM961177	NA	-	sp3-GX-YX08	-	-	inter-species
D	HaiN-WC1-W	0.0105	0.0167	0.0106	0.0106	cinnabari-OM961177	NA	-	sp3-GX-YX08	-	-	inter-species
D	HaiN-WN2-W	0.0084	0.0167	0.0085	0.0085	cinnabari-OM961177	NA	-	sp3-GX-YX08	-	-	inter-species
D	HaiN-WN-BHZ4-N	0.0063	0.0125	0.0063	0.0063	cinnabari-OM961177	NA	-	sp3-GX-YX08	-	-	inter-species
D	HaiN-WN-1-W	0.0105	0.0167	0.0106	0.0106	cinnabari-OM961177	NA	-	sp3-GX-YX08	-	-	inter-species
D	HaiN-WN-XLXS2-N	0.0084	0.0146	0.0085	0.0085	cinnabari-OM961177	NA	-	sp3-GX-YX08	-	-	inter-species
D	YunN-PE2-W	0.0084	0.0348	0.0085	0.0085	cinnabari-OM961177	NA	-	sp3-GX-YX08	-	-	inter-species
D	YunN-PE1-W	0.0084	0.0126	0.0085	0.0085	cinnabari-OM961177	NA	-	sp3-GX-YX08	-	-	inter-species
D	YunN-XSBN5-N	0.0105	0.0167	0.0106	0.0106	cinnabari-OM961177	NA	-	sp3-GX-YX08	-	-	inter-species
D	YunN-XSBN6-N	0.0084	0.0387	0.0085	0.0085	cinnabari-OM961177	NA	-	sp3-GX-YX08	-	-	inter-species
D	D	0	0.0244	0	0	0.0021	0.0305	0.0021	0.0021	0	0	0	0	0	0.0041	0	0	0.0103	0.0361	0.0104	0.0104	0.0084	0.0387	0.0085	0.0085	NA	NA	NA	NA	0.0084	0.0444	0.0084	0.0084	0.0042	0.0325	0.0042	0.0042	0.0041	0.0061	0.0041	0.0041	0	0.0244	0	0	0	0.0244	0	0
D	GuagnX-CZ2-W	0.0082	0.0204	0.0083	0.0083	cochinchinensis-MN200195	NA	-	sp3-GX-YX08	-	-	inter-species
D	GuangX-CZ1-W	0.0021	0.0285	0.0021	0.0021	cochinchinensis-MN200195	NA	-	sp3-GX-YX08	-	-	inter-species
D	HaiN-CJ-W	0	0.0264	0	0	cochinchinensis-MN200195	NA	-	sp3-GX-YX08	-	-	inter-species
D	HaiN-DF1-W	0.0021	0.0305	0.0021	0.0021	cochinchinensis-MN200195	NA	-	sp3-GX-YX08	-	-	inter-species
D	HaiN-DF2-W	0.0021	0.0305	0.0021	0.0021	cochinchinensis-MN200195	NA	-	sp3-GX-YX08	-	-	inter-species
D	HaiN-HK-HZZ2-N	0.0021	0.0305	0.0021	0.0021	cochinchinensis-MN200195	NA	-	sp3-GX-YX08	-	-	inter-species
D	HaiN-LD1-W	0.0021	0.0305	0.0021	0.0021	cochinchinensis-MN200195	NA	-	sp3-GX-YX08	-	-	inter-species
D	HaiN-LD2-W	0.0042	0.0325	0.0042	0.0042	cochinchinensis-MN200195	NA	-	sp3-GX-YX08	-	-	inter-species
D	HaiN-LD3-W	0.0021	0.0305	0.0021	0.0021	cochinchinensis-MN200195	NA	-	sp3-GX-YX08	-	-	inter-species
D	HaiN-LG3-W	0	0.0264	0	0	cochinchinensis-MN200195	NA	-	sp3-GX-YX08	-	-	inter-species
D	HaiN-LS1-W	0.0021	0.0305	0.0021	0.0021	cochinchinensis-MN200195	NA	-	sp3-GX-YX08	-	-	inter-species
D	HaiN-LS2-W	0.0021	0.0305	0.0021	0.0021	cochinchinensis-MN200195	NA	-	sp3-GX-YX08	-	-	inter-species
D	HaiN-SY1-W	0.0021	0.0305	0.0021	0.0021	cochinchinensis-MN200195	NA	-	sp3-GX-YX08	-	-	inter-species
D	HaiN-SY2-W	0.0021	0.0305	0.0021	0.0021	cochinchinensis-MN200195	NA	-	sp3-GX-YX08	-	-	inter-species
D	HaiN-WC1-W	0.0021	0.0305	0.0021	0.0021	cochinchinensis-MN200195	NA	-	sp3-GX-YX08	-	-	inter-species
D	HaiN-WN2-W	0	0.0264	0	0	cochinchinensis-MN200195	NA	-	sp3-GX-YX08	-	-	inter-species
D	HaiN-WN-BHZ4-N	0.0021	0.0265	0.0021	0.0021	cochinchinensis-MN200195	NA	-	sp3-GX-YX08	-	-	inter-species
D	HaiN-WN-1-W	0.0021	0.0305	0.0021	0.0021	cochinchinensis-MN200195	NA	-	sp3-GX-YX08	-	-	inter-species
D	HaiN-WN-XLXS2-N	0.0042	0.0325	0.0042	0.0042	cochinchinensis-MN200195	NA	-	sp3-GX-YX08	-	-	inter-species
D	YunN-PE2-W	0	0.0041	0	0	cochinchinensis-MN200195	NA	-	sp3-GX-YX08	-	-	inter-species
D	YunN-PE1-W	0	0.0265	0	0	cochinchinensis-MN200195	NA	-	sp3-GX-YX08	-	-	inter-species
D	YunN-XSBN5-N	0.0021	0.0305	0.0021	0.0021	cochinchinensis-MN200195	NA	-	sp3-GX-YX08	-	-	inter-species
D	YunN-XSBN6-N	0	0	0	0	cochinchinensis-MN200195	NA	-	sp3-GX-YX08	-	-	inter-species
D	D	0.0084	0.0207	0.0084	0.0084	0.0105	0.0268	0.0106	0.0106	0.0084	0.0444	0.0084	0.0084	0.0084	0.0484	0.0085	0.0085	0.0084	0.0502	0.0084	0.0084	0.0105	0.0289	0.0106	0.0106	0.0084	0.0444	0.0084	0.0084	NA	NA	NA	NA	0.0084	0.0207	0.0084	0.0084	0.0084	0.0464	0.0084	0.0084	0.0084	0.0207	0.0084	0.0084	0.0084	0.0207	0.0084	0.0084
D	GuagnX-CZ2-W	0.0084	0.0367	0.0084	0.0084	draco-MN990038	NA	-	sp3-GX-YX08	-	-	inter-species
D	GuangX-CZ1-W	0.0105	0.0248	0.0106	0.0106	draco-MN990038	NA	-	sp3-GX-YX08	-	-	inter-species
D	HaiN-CJ-W	0.0084	0.0186	0.0084	0.0084	draco-MN990038	NA	-	sp3-GX-YX08	-	-	inter-species
D	HaiN-DF1-W	0.0105	0.0268	0.0106	0.0106	draco-MN990038	NA	-	sp3-GX-YX08	-	-	inter-species
D	HaiN-DF2-W	0.0105	0.0268	0.0106	0.0106	draco-MN990038	NA	-	sp3-GX-YX08	-	-	inter-species
D	HaiN-HK-HZZ2-N	0.0105	0.0268	0.0106	0.0106	draco-MN990038	NA	-	sp3-GX-YX08	-	-	inter-species
D	HaiN-LD1-W	0.0105	0.0268	0.0106	0.0106	draco-MN990038	NA	-	sp3-GX-YX08	-	-	inter-species
D	HaiN-LD2-W	0.0126	0.0289	0.0127	0.0127	draco-MN990038	NA	-	sp3-GX-YX08	-	-	inter-species
D	HaiN-LD3-W	0.0105	0.0268	0.0106	0.0106	draco-MN990038	NA	-	sp3-GX-YX08	-	-	inter-species
D	HaiN-LG3-W	0.0084	0.0186	0.0084	0.0084	draco-MN990038	NA	-	sp3-GX-YX08	-	-	inter-species
D	HaiN-LS1-W	0.0105	0.0268	0.0106	0.0106	draco-MN990038	NA	-	sp3-GX-YX08	-	-	inter-species
D	HaiN-LS2-W	0.0105	0.0268	0.0106	0.0106	draco-MN990038	NA	-	sp3-GX-YX08	-	-	inter-species
D	HaiN-SY1-W	0.0105	0.0268	0.0106	0.0106	draco-MN990038	NA	-	sp3-GX-YX08	-	-	inter-species
D	HaiN-SY2-W	0.0105	0.0268	0.0106	0.0106	draco-MN990038	NA	-	sp3-GX-YX08	-	-	inter-species
D	HaiN-WC1-W	0.0105	0.0268	0.0106	0.0106	draco-MN990038	NA	-	sp3-GX-YX08	-	-	inter-species
D	HaiN-WN2-W	0.0084	0.0186	0.0084	0.0084	draco-MN990038	NA	-	sp3-GX-YX08	-	-	inter-species
D	HaiN-WN-BHZ4-N	0.0063	0.0186	0.0063	0.0063	draco-MN990038	NA	-	sp3-GX-YX08	-	-	inter-species
D	HaiN-WN-1-W	0.0105	0.0268	0.0106	0.0106	draco-MN990038	NA	-	sp3-GX-YX08	-	-	inter-species
D	HaiN-WN-XLXS2-N	0.0084	0.0207	0.0084	0.0084	draco-MN990038	NA	-	sp3-GX-YX08	-	-	inter-species
D	YunN-PE2-W	0.0084	0.0484	0.0085	0.0085	draco-MN990038	NA	-	sp3-GX-YX08	-	-	inter-species
D	YunN-PE1-W	0.0084	0.0227	0.0084	0.0084	draco-MN990038	NA	-	sp3-GX-YX08	-	-	inter-species
D	YunN-XSBN5-N	0.0105	0.0268	0.0106	0.0106	draco-MN990038	NA	-	sp3-GX-YX08	-	-	inter-species
D	YunN-XSBN6-N	0.0084	0.0444	0.0084	0.0084	draco-MN990038	NA	-	sp3-GX-YX08	-	-	inter-species
D	D	0.0042	0.0083	0.0042	0.0042	0.0063	0.0104	0.0063	0.0063	0.0042	0.0325	0.0042	0.0042	0.0042	0.0326	0.0042	0.0042	0.0084	0.0385	0.0084	0.0084	0.0084	0.0146	0.0085	0.0085	0.0042	0.0325	0.0042	0.0042	0.0084	0.0207	0.0084	0.0084	NA	NA	NA	NA	0	0.0265	0	0	0.0042	0.0083	0.0042	0.0042	0.0042	0.0083	0.0042	0.0042
D	GuagnX-CZ2-W	0.0042	0.0206	0.0042	0.0042	fragrans-MW123093.1	NA	-	sp3-GX-YX08	-	-	inter-species
D	GuangX-CZ1-W	0.0063	0.0084	0.0063	0.0063	fragrans-MW123093.1	NA	-	sp3-GX-YX08	-	-	inter-species
D	HaiN-CJ-W	0.0042	0.0104	0.0042	0.0042	fragrans-MW123093.1	NA	-	sp3-GX-YX08	-	-	inter-species
D	HaiN-DF1-W	0.0063	0.0104	0.0063	0.0063	fragrans-MW123093.1	NA	-	sp3-GX-YX08	-	-	inter-species
D	HaiN-DF2-W	0.0063	0.0104	0.0063	0.0063	fragrans-MW123093.1	NA	-	sp3-GX-YX08	-	-	inter-species
D	HaiN-HK-HZZ2-N	0.0063	0.0104	0.0063	0.0063	fragrans-MW123093.1	NA	-	sp3-GX-YX08	-	-	inter-species
D	HaiN-LD1-W	0.0063	0.0104	0.0063	0.0063	fragrans-MW123093.1	NA	-	sp3-GX-YX08	-	-	inter-species
D	HaiN-LD2-W	0.0084	0.0125	0.0084	0.0084	fragrans-MW123093.1	NA	-	sp3-GX-YX08	-	-	inter-species
D	HaiN-LD3-W	0.0063	0.0104	0.0063	0.0063	fragrans-MW123093.1	NA	-	sp3-GX-YX08	-	-	inter-species
D	HaiN-LG3-W	0.0042	0.0104	0.0042	0.0042	fragrans-MW123093.1	NA	-	sp3-GX-YX08	-	-	inter-species
D	HaiN-LS1-W	0.0063	0.0104	0.0063	0.0063	fragrans-MW123093.1	NA	-	sp3-GX-YX08	-	-	inter-species
D	HaiN-LS2-W	0.0063	0.0104	0.0063	0.0063	fragrans-MW123093.1	NA	-	sp3-GX-YX08	-	-	inter-species
D	HaiN-SY1-W	0.0063	0.0104	0.0063	0.0063	fragrans-MW123093.1	NA	-	sp3-GX-YX08	-	-	inter-species
D	HaiN-SY2-W	0.0063	0.0104	0.0063	0.0063	fragrans-MW123093.1	NA	-	sp3-GX-YX08	-	-	inter-species
D	HaiN-WC1-W	0.0063	0.0104	0.0063	0.0063	fragrans-MW123093.1	NA	-	sp3-GX-YX08	-	-	inter-species
D	HaiN-WN2-W	0.0042	0.0104	0.0042	0.0042	fragrans-MW123093.1	NA	-	sp3-GX-YX08	-	-	inter-species
D	HaiN-WN-BHZ4-N	0.0021	0.0063	0.0021	0.0021	fragrans-MW123093.1	NA	-	sp3-GX-YX08	-	-	inter-species
D	HaiN-WN-1-W	0.0063	0.0104	0.0063	0.0063	fragrans-MW123093.1	NA	-	sp3-GX-YX08	-	-	inter-species
D	HaiN-WN-XLXS2-N	0	0	0	0	fragrans-MW123093.1	NA	-	sp3-GX-YX08	-	-	inter-species
D	YunN-PE2-W	0.0042	0.0326	0.0042	0.0042	fragrans-MW123093.1	NA	-	sp3-GX-YX08	-	-	inter-species
D	YunN-PE1-W	0.0042	0.0063	0.0042	0.0042	fragrans-MW123093.1	NA	-	sp3-GX-YX08	-	-	inter-species
D	YunN-XSBN5-N	0.0063	0.0104	0.0063	0.0063	fragrans-MW123093.1	NA	-	sp3-GX-YX08	-	-	inter-species
D	YunN-XSBN6-N	0.0042	0.0325	0.0042	0.0042	fragrans-MW123093.1	NA	-	sp3-GX-YX08	-	-	inter-species
D	D	0.0042	0.0305	0.0042	0.0042	0.0063	0.0326	0.0063	0.0063	0.0041	0.0061	0.0041	0.0041	0.0041	0.0061	0.0041	0.0041	0.0103	0.0342	0.0104	0.0104	0.0084	0.0367	0.0085	0.0085	0.0041	0.0061	0.0041	0.0041	0.0084	0.0464	0.0084	0.0084	0	0.0265	0	0	NA	NA	NA	NA	0.0042	0.0305	0.0042	0.0042	0.0042	0.0305	0.0042	0.0042
D	GuagnX-CZ2-W	0.0124	0.0224	0.0125	0.0125	fragrans-YX13	NA	-	sp3-GX-YX08	-	-	inter-species
D	GuangX-CZ1-W	0.0063	0.0306	0.0063	0.0063	fragrans-YX13	NA	-	sp3-GX-YX08	-	-	inter-species
D	HaiN-CJ-W	0.0042	0.0325	0.0042	0.0042	fragrans-YX13	NA	-	sp3-GX-YX08	-	-	inter-species
D	HaiN-DF1-W	0.0063	0.0326	0.0063	0.0063	fragrans-YX13	NA	-	sp3-GX-YX08	-	-	inter-species
D	HaiN-DF2-W	0.0063	0.0326	0.0063	0.0063	fragrans-YX13	NA	-	sp3-GX-YX08	-	-	inter-species
D	HaiN-HK-HZZ2-N	0.0063	0.0326	0.0063	0.0063	fragrans-YX13	NA	-	sp3-GX-YX08	-	-	inter-species
D	HaiN-LD1-W	0.0063	0.0326	0.0063	0.0063	fragrans-YX13	NA	-	sp3-GX-YX08	-	-	inter-species
D	HaiN-LD2-W	0.0084	0.0346	0.0084	0.0084	fragrans-YX13	NA	-	sp3-GX-YX08	-	-	inter-species
D	HaiN-LD3-W	0.0063	0.0326	0.0063	0.0063	fragrans-YX13	NA	-	sp3-GX-YX08	-	-	inter-species
D	HaiN-LG3-W	0.0042	0.0325	0.0042	0.0042	fragrans-YX13	NA	-	sp3-GX-YX08	-	-	inter-species
D	HaiN-LS1-W	0.0063	0.0326	0.0063	0.0063	fragrans-YX13	NA	-	sp3-GX-YX08	-	-	inter-species
D	HaiN-LS2-W	0.0063	0.0326	0.0063	0.0063	fragrans-YX13	NA	-	sp3-GX-YX08	-	-	inter-species
D	HaiN-SY1-W	0.0063	0.0326	0.0063	0.0063	fragrans-YX13	NA	-	sp3-GX-YX08	-	-	inter-species
D	HaiN-SY2-W	0.0063	0.0326	0.0063	0.0063	fragrans-YX13	NA	-	sp3-GX-YX08	-	-	inter-species
D	HaiN-WC1-W	0.0063	0.0326	0.0063	0.0063	fragrans-YX13	NA	-	sp3-GX-YX08	-	-	inter-species
D	HaiN-WN2-W	0.0042	0.0325	0.0042	0.0042	fragrans-YX13	NA	-	sp3-GX-YX08	-	-	inter-species
D	HaiN-WN-BHZ4-N	0.0021	0.0285	0.0021	0.0021	fragrans-YX13	NA	-	sp3-GX-YX08	-	-	inter-species
D	HaiN-WN-1-W	0.0063	0.0326	0.0063	0.0063	fragrans-YX13	NA	-	sp3-GX-YX08	-	-	inter-species
D	HaiN-WN-XLXS2-N	0	0.0265	0	0	fragrans-YX13	NA	-	sp3-GX-YX08	-	-	inter-species
D	YunN-PE2-W	0.0041	0.0061	0.0041	0.0041	fragrans-YX13	NA	-	sp3-GX-YX08	-	-	inter-species
D	YunN-PE1-W	0.0042	0.0286	0.0042	0.0042	fragrans-YX13	NA	-	sp3-GX-YX08	-	-	inter-species
D	YunN-XSBN5-N	0.0063	0.0326	0.0063	0.0063	fragrans-YX13	NA	-	sp3-GX-YX08	-	-	inter-species
D	YunN-XSBN6-N	0.0041	0.0061	0.0041	0.0041	fragrans-YX13	NA	-	sp3-GX-YX08	-	-	inter-species
D	D	0	0	0	0	0.0021	0.0063	0.0021	0.0021	0	0.0244	0	0	0	0.0285	0	0	0.0084	0.0385	0.0084	0.0084	0.0084	0.0146	0.0085	0.0085	0	0.0244	0	0	0.0084	0.0207	0.0084	0.0084	0.0042	0.0083	0.0042	0.0042	0.0042	0.0305	0.0042	0.0042	NA	NA	NA	NA	0	0	0	0
D	GuagnX-CZ2-W	0	0.0165	0	0	saposchnikowii-YX03	NA	-	sp3-GX-YX08	-	-	inter-species
D	GuangX-CZ1-W	0.0021	0.0042	0.0021	0.0021	saposchnikowii-YX03	NA	-	sp3-GX-YX08	-	-	inter-species
D	HaiN-CJ-W	0	0.0021	0	0	saposchnikowii-YX03	NA	-	sp3-GX-YX08	-	-	inter-species
D	HaiN-DF1-W	0.0021	0.0063	0.0021	0.0021	saposchnikowii-YX03	NA	-	sp3-GX-YX08	-	-	inter-species
D	HaiN-DF2-W	0.0021	0.0063	0.0021	0.0021	saposchnikowii-YX03	NA	-	sp3-GX-YX08	-	-	inter-species
D	HaiN-HK-HZZ2-N	0.0021	0.0063	0.0021	0.0021	saposchnikowii-YX03	NA	-	sp3-GX-YX08	-	-	inter-species
D	HaiN-LD1-W	0.0021	0.0063	0.0021	0.0021	saposchnikowii-YX03	NA	-	sp3-GX-YX08	-	-	inter-species
D	HaiN-LD2-W	0.0042	0.0083	0.0042	0.0042	saposchnikowii-YX03	NA	-	sp3-GX-YX08	-	-	inter-species
D	HaiN-LD3-W	0.0021	0.0063	0.0021	0.0021	saposchnikowii-YX03	NA	-	sp3-GX-YX08	-	-	inter-species
D	HaiN-LG3-W	0	0.0021	0	0	saposchnikowii-YX03	NA	-	sp3-GX-YX08	-	-	inter-species
D	HaiN-LS1-W	0.0021	0.0063	0.0021	0.0021	saposchnikowii-YX03	NA	-	sp3-GX-YX08	-	-	inter-species
D	HaiN-LS2-W	0.0021	0.0063	0.0021	0.0021	saposchnikowii-YX03	NA	-	sp3-GX-YX08	-	-	inter-species
D	HaiN-SY1-W	0.0021	0.0063	0.0021	0.0021	saposchnikowii-YX03	NA	-	sp3-GX-YX08	-	-	inter-species
D	HaiN-SY2-W	0.0021	0.0063	0.0021	0.0021	saposchnikowii-YX03	NA	-	sp3-GX-YX08	-	-	inter-species
D	HaiN-WC1-W	0.0021	0.0063	0.0021	0.0021	saposchnikowii-YX03	NA	-	sp3-GX-YX08	-	-	inter-species
D	HaiN-WN2-W	0	0.0021	0	0	saposchnikowii-YX03	NA	-	sp3-GX-YX08	-	-	inter-species
D	HaiN-WN-BHZ4-N	0.0021	0.0021	0.0021	0.0021	saposchnikowii-YX03	NA	-	sp3-GX-YX08	-	-	inter-species
D	HaiN-WN-1-W	0.0021	0.0063	0.0021	0.0021	saposchnikowii-YX03	NA	-	sp3-GX-YX08	-	-	inter-species
D	HaiN-WN-XLXS2-N	0.0042	0.0083	0.0042	0.0042	saposchnikowii-YX03	NA	-	sp3-GX-YX08	-	-	inter-species
D	YunN-PE2-W	0	0.0285	0	0	saposchnikowii-YX03	NA	-	sp3-GX-YX08	-	-	inter-species
D	YunN-PE1-W	0	0.0021	0	0	saposchnikowii-YX03	NA	-	sp3-GX-YX08	-	-	inter-species
D	YunN-XSBN5-N	0.0021	0.0063	0.0021	0.0021	saposchnikowii-YX03	NA	-	sp3-GX-YX08	-	-	inter-species
D	YunN-XSBN6-N	0	0.0244	0	0	saposchnikowii-YX03	NA	-	sp3-GX-YX08	-	-	inter-species
D	D	0	0	0	0	0.0021	0.0063	0.0021	0.0021	0	0.0244	0	0	0	0.0285	0	0	0.0084	0.0385	0.0084	0.0084	0.0084	0.0146	0.0085	0.0085	0	0.0244	0	0	0.0084	0.0207	0.0084	0.0084	0.0042	0.0083	0.0042	0.0042	0.0042	0.0305	0.0042	0.0042	0	0	0	0	NA	NA	NA	NA
D	GuagnX-CZ2-W	0	0.0165	0	0	saposchnikowii-YX30	NA	-	sp3-GX-YX08	-	-	inter-species
D	GuangX-CZ1-W	0.0021	0.0042	0.0021	0.0021	saposchnikowii-YX30	NA	-	sp3-GX-YX08	-	-	inter-species
D	HaiN-CJ-W	0	0.0021	0	0	saposchnikowii-YX30	NA	-	sp3-GX-YX08	-	-	inter-species
D	HaiN-DF1-W	0.0021	0.0063	0.0021	0.0021	saposchnikowii-YX30	NA	-	sp3-GX-YX08	-	-	inter-species
D	HaiN-DF2-W	0.0021	0.0063	0.0021	0.0021	saposchnikowii-YX30	NA	-	sp3-GX-YX08	-	-	inter-species
D	HaiN-HK-HZZ2-N	0.0021	0.0063	0.0021	0.0021	saposchnikowii-YX30	NA	-	sp3-GX-YX08	-	-	inter-species
D	HaiN-LD1-W	0.0021	0.0063	0.0021	0.0021	saposchnikowii-YX30	NA	-	sp3-GX-YX08	-	-	inter-species
D	HaiN-LD2-W	0.0042	0.0083	0.0042	0.0042	saposchnikowii-YX30	NA	-	sp3-GX-YX08	-	-	inter-species
D	HaiN-LD3-W	0.0021	0.0063	0.0021	0.0021	saposchnikowii-YX30	NA	-	sp3-GX-YX08	-	-	inter-species
D	HaiN-LG3-W	0	0.0021	0	0	saposchnikowii-YX30	NA	-	sp3-GX-YX08	-	-	inter-species
D	HaiN-LS1-W	0.0021	0.0063	0.0021	0.0021	saposchnikowii-YX30	NA	-	sp3-GX-YX08	-	-	inter-species
D	HaiN-LS2-W	0.0021	0.0063	0.0021	0.0021	saposchnikowii-YX30	NA	-	sp3-GX-YX08	-	-	inter-species
D	HaiN-SY1-W	0.0021	0.0063	0.0021	0.0021	saposchnikowii-YX30	NA	-	sp3-GX-YX08	-	-	inter-species
D	HaiN-SY2-W	0.0021	0.0063	0.0021	0.0021	saposchnikowii-YX30	NA	-	sp3-GX-YX08	-	-	inter-species
D	HaiN-WC1-W	0.0021	0.0063	0.0021	0.0021	saposchnikowii-YX30	NA	-	sp3-GX-YX08	-	-	inter-species
D	HaiN-WN2-W	0	0.0021	0	0	saposchnikowii-YX30	NA	-	sp3-GX-YX08	-	-	inter-species
D	HaiN-WN-BHZ4-N	0.0021	0.0021	0.0021	0.0021	saposchnikowii-YX30	NA	-	sp3-GX-YX08	-	-	inter-species
D	HaiN-WN-1-W	0.0021	0.0063	0.0021	0.0021	saposchnikowii-YX30	NA	-	sp3-GX-YX08	-	-	inter-species
D	HaiN-WN-XLXS2-N	0.0042	0.0083	0.0042	0.0042	saposchnikowii-YX30	NA	-	sp3-GX-YX08	-	-	inter-species
D	YunN-PE2-W	0	0.0285	0	0	saposchnikowii-YX30	NA	-	sp3-GX-YX08	-	-	inter-species
D	YunN-PE1-W	0	0.0021	0	0	saposchnikowii-YX30	NA	-	sp3-GX-YX08	-	-	inter-species
D	YunN-XSBN5-N	0.0021	0.0063	0.0021	0.0021	saposchnikowii-YX30	NA	-	sp3-GX-YX08	-	-	inter-species
D	YunN-XSBN6-N	0	0.0244	0	0	saposchnikowii-YX30	NA	-	sp3-GX-YX08	-	-	inter-species
D	D	0.0084	0.0247	0.0084	0.0084	0.0105	0.0267	0.0105	0.0105	0.0084	0.0482	0.0084	0.0084	0.0084	0.0483	0.0084	0.0084	0	0.0142	0	0	0.0042	0.0227	0.0042	0.0042	0.0084	0.0482	0.0084	0.0084	0.0084	0.0367	0.0084	0.0084	0.0084	0.0247	0.0084	0.0084	0.0084	0.0463	0.0084	0.0084	0.0084	0.0247	0.0084	0.0084	0.0084	0.0247	0.0084	0.0084
D	GuagnX-CZ2-W	0.0084	0.0366	0.0084	0.0084	serrulata-MT408026	NA	-	sp3-GX-YX08	-	-	inter-species
D	GuangX-CZ1-W	0.0105	0.0247	0.0105	0.0105	serrulata-MT408026	NA	-	sp3-GX-YX08	-	-	inter-species
D	HaiN-CJ-W	0.0084	0.0267	0.0084	0.0084	serrulata-MT408026	NA	-	sp3-GX-YX08	-	-	inter-species
D	HaiN-DF1-W	0.0105	0.0267	0.0105	0.0105	serrulata-MT408026	NA	-	sp3-GX-YX08	-	-	inter-species
D	HaiN-DF2-W	0.0105	0.0267	0.0105	0.0105	serrulata-MT408026	NA	-	sp3-GX-YX08	-	-	inter-species
D	HaiN-HK-HZZ2-N	0.0105	0.0267	0.0105	0.0105	serrulata-MT408026	NA	-	sp3-GX-YX08	-	-	inter-species
D	HaiN-LD1-W	0.0105	0.0267	0.0105	0.0105	serrulata-MT408026	NA	-	sp3-GX-YX08	-	-	inter-species
D	HaiN-LD2-W	0.0126	0.0288	0.0127	0.0127	serrulata-MT408026	NA	-	sp3-GX-YX08	-	-	inter-species
D	HaiN-LD3-W	0.0105	0.0267	0.0105	0.0105	serrulata-MT408026	NA	-	sp3-GX-YX08	-	-	inter-species
D	HaiN-LG3-W	0.0084	0.0267	0.0084	0.0084	serrulata-MT408026	NA	-	sp3-GX-YX08	-	-	inter-species
D	HaiN-LS1-W	0.0105	0.0267	0.0105	0.0105	serrulata-MT408026	NA	-	sp3-GX-YX08	-	-	inter-species
D	HaiN-LS2-W	0.0105	0.0267	0.0105	0.0105	serrulata-MT408026	NA	-	sp3-GX-YX08	-	-	inter-species
D	HaiN-SY1-W	0.0105	0.0267	0.0105	0.0105	serrulata-MT408026	NA	-	sp3-GX-YX08	-	-	inter-species
D	HaiN-SY2-W	0.0105	0.0267	0.0105	0.0105	serrulata-MT408026	NA	-	sp3-GX-YX08	-	-	inter-species
D	HaiN-WC1-W	0.0105	0.0267	0.0105	0.0105	serrulata-MT408026	NA	-	sp3-GX-YX08	-	-	inter-species
D	HaiN-WN2-W	0.0084	0.0267	0.0084	0.0084	serrulata-MT408026	NA	-	sp3-GX-YX08	-	-	inter-species
D	HaiN-WN-BHZ4-N	0.0063	0.0226	0.0063	0.0063	serrulata-MT408026	NA	-	sp3-GX-YX08	-	-	inter-species
D	HaiN-WN-1-W	0.0105	0.0267	0.0105	0.0105	serrulata-MT408026	NA	-	sp3-GX-YX08	-	-	inter-species
D	HaiN-WN-XLXS2-N	0.0084	0.0247	0.0084	0.0084	serrulata-MT408026	NA	-	sp3-GX-YX08	-	-	inter-species
D	YunN-PE2-W	0.0084	0.0483	0.0084	0.0084	serrulata-MT408026	NA	-	sp3-GX-YX08	-	-	inter-species
D	YunN-PE1-W	0.0084	0.0227	0.0084	0.0084	serrulata-MT408026	NA	-	sp3-GX-YX08	-	-	inter-species
D	YunN-XSBN5-N	0.0105	0.0267	0.0105	0.0105	serrulata-MT408026	NA	-	sp3-GX-YX08	-	-	inter-species
D	YunN-XSBN6-N	0.0084	0.0482	0.0084	0.0084	serrulata-MT408026	NA	-	sp3-GX-YX08	-	-	inter-species
D	D	0.0021	0.0063	0.0021	0.0021	0	0	0	0	0.0021	0.0305	0.0021	0.0021	0.0021	0.0305	0.0021	0.0021	0.0105	0.0406	0.0105	0.0105	0.0105	0.0167	0.0106	0.0106	0.0021	0.0305	0.0021	0.0021	0.0105	0.0268	0.0106	0.0106	0.0063	0.0104	0.0063	0.0063	0.0063	0.0326	0.0063	0.0063	0.0021	0.0063	0.0021	0.0021	0.0021	0.0063	0.0021	0.0021
D	GuagnX-CZ2-W	0.0021	0.0185	0.0021	0.0021	sp1-YX28	NA	-	sp3-GX-YX08	-	-	inter-species
D	GuangX-CZ1-W	0.0042	0.0063	0.0042	0.0042	sp1-YX28	NA	-	sp3-GX-YX08	-	-	inter-species
D	HaiN-CJ-W	0.0021	0.0083	0.0021	0.0021	sp1-YX28	NA	-	sp3-GX-YX08	-	-	inter-species
D	HaiN-DF1-W	0	0	0	0	sp1-YX28	NA	-	sp3-GX-YX08	-	-	inter-species
D	HaiN-DF2-W	0	0	0	0	sp1-YX28	NA	-	sp3-GX-YX08	-	-	inter-species
D	HaiN-HK-HZZ2-N	0	0	0	0	sp1-YX28	NA	-	sp3-GX-YX08	-	-	inter-species
D	HaiN-LD1-W	0	0	0	0	sp1-YX28	NA	-	sp3-GX-YX08	-	-	inter-species
D	HaiN-LD2-W	0.0021	0.0021	0.0021	0.0021	sp1-YX28	NA	-	sp3-GX-YX08	-	-	inter-species
D	HaiN-LD3-W	0	0	0	0	sp1-YX28	NA	-	sp3-GX-YX08	-	-	inter-species
D	HaiN-LG3-W	0.0021	0.0083	0.0021	0.0021	sp1-YX28	NA	-	sp3-GX-YX08	-	-	inter-species
D	HaiN-LS1-W	0	0	0	0	sp1-YX28	NA	-	sp3-GX-YX08	-	-	inter-species
D	HaiN-LS2-W	0	0	0	0	sp1-YX28	NA	-	sp3-GX-YX08	-	-	inter-species
D	HaiN-SY1-W	0	0	0	0	sp1-YX28	NA	-	sp3-GX-YX08	-	-	inter-species
D	HaiN-SY2-W	0	0	0	0	sp1-YX28	NA	-	sp3-GX-YX08	-	-	inter-species
D	HaiN-WC1-W	0	0	0	0	sp1-YX28	NA	-	sp3-GX-YX08	-	-	inter-species
D	HaiN-WN2-W	0.0021	0.0083	0.0021	0.0021	sp1-YX28	NA	-	sp3-GX-YX08	-	-	inter-species
D	HaiN-WN-BHZ4-N	0.0042	0.0083	0.0042	0.0042	sp1-YX28	NA	-	sp3-GX-YX08	-	-	inter-species
D	HaiN-WN-1-W	0	0	0	0	sp1-YX28	NA	-	sp3-GX-YX08	-	-	inter-species
D	HaiN-WN-XLXS2-N	0.0063	0.0104	0.0063	0.0063	sp1-YX28	NA	-	sp3-GX-YX08	-	-	inter-species
D	YunN-PE2-W	0.0021	0.0305	0.0021	0.0021	sp1-YX28	NA	-	sp3-GX-YX08	-	-	inter-species
D	YunN-PE1-W	0.0021	0.0042	0.0021	0.0021	sp1-YX28	NA	-	sp3-GX-YX08	-	-	inter-species
D	YunN-XSBN5-N	0	0	0	0	sp1-YX28	NA	-	sp3-GX-YX08	-	-	inter-species
D	YunN-XSBN6-N	0.0021	0.0305	0.0021	0.0021	sp1-YX28	NA	-	sp3-GX-YX08	-	-	inter-species
D	D	0.0021	0.0063	0.0021	0.0021	0	0	0	0	0.0021	0.0305	0.0021	0.0021	0.0021	0.0305	0.0021	0.0021	0.0105	0.0406	0.0105	0.0105	0.0105	0.0167	0.0106	0.0106	0.0021	0.0305	0.0021	0.0021	0.0105	0.0268	0.0106	0.0106	0.0063	0.0104	0.0063	0.0063	0.0063	0.0326	0.0063	0.0063	0.0021	0.0063	0.0021	0.0021	0.0021	0.0063	0.0021	0.0021
D	GuagnX-CZ2-W	0.0021	0.0185	0.0021	0.0021	sp1-YX33	NA	-	sp3-GX-YX08	-	-	inter-species
D	GuangX-CZ1-W	0.0042	0.0063	0.0042	0.0042	sp1-YX33	NA	-	sp3-GX-YX08	-	-	inter-species
D	HaiN-CJ-W	0.0021	0.0083	0.0021	0.0021	sp1-YX33	NA	-	sp3-GX-YX08	-	-	inter-species
D	HaiN-DF1-W	0	0	0	0	sp1-YX33	NA	-	sp3-GX-YX08	-	-	inter-species
D	HaiN-DF2-W	0	0	0	0	sp1-YX33	NA	-	sp3-GX-YX08	-	-	inter-species
D	HaiN-HK-HZZ2-N	0	0	0	0	sp1-YX33	NA	-	sp3-GX-YX08	-	-	inter-species
D	HaiN-LD1-W	0	0	0	0	sp1-YX33	NA	-	sp3-GX-YX08	-	-	inter-species
D	HaiN-LD2-W	0.0021	0.0021	0.0021	0.0021	sp1-YX33	NA	-	sp3-GX-YX08	-	-	inter-species
D	HaiN-LD3-W	0	0	0	0	sp1-YX33	NA	-	sp3-GX-YX08	-	-	inter-species
D	HaiN-LG3-W	0.0021	0.0083	0.0021	0.0021	sp1-YX33	NA	-	sp3-GX-YX08	-	-	inter-species
D	HaiN-LS1-W	0	0	0	0	sp1-YX33	NA	-	sp3-GX-YX08	-	-	inter-species
D	HaiN-LS2-W	0	0	0	0	sp1-YX33	NA	-	sp3-GX-YX08	-	-	inter-species
D	HaiN-SY1-W	0	0	0	0	sp1-YX33	NA	-	sp3-GX-YX08	-	-	inter-species
D	HaiN-SY2-W	0	0	0	0	sp1-YX33	NA	-	sp3-GX-YX08	-	-	inter-species
D	HaiN-WC1-W	0	0	0	0	sp1-YX33	NA	-	sp3-GX-YX08	-	-	inter-species
D	HaiN-WN2-W	0.0021	0.0083	0.0021	0.0021	sp1-YX33	NA	-	sp3-GX-YX08	-	-	inter-species
D	HaiN-WN-BHZ4-N	0.0042	0.0083	0.0042	0.0042	sp1-YX33	NA	-	sp3-GX-YX08	-	-	inter-species
D	HaiN-WN-1-W	0	0	0	0	sp1-YX33	NA	-	sp3-GX-YX08	-	-	inter-species
D	HaiN-WN-XLXS2-N	0.0063	0.0104	0.0063	0.0063	sp1-YX33	NA	-	sp3-GX-YX08	-	-	inter-species
D	YunN-PE2-W	0.0021	0.0305	0.0021	0.0021	sp1-YX33	NA	-	sp3-GX-YX08	-	-	inter-species
D	YunN-PE1-W	0.0021	0.0042	0.0021	0.0021	sp1-YX33	NA	-	sp3-GX-YX08	-	-	inter-species
D	YunN-XSBN5-N	0	0	0	0	sp1-YX33	NA	-	sp3-GX-YX08	-	-	inter-species
D	YunN-XSBN6-N	0.0021	0.0305	0.0021	0.0021	sp1-YX33	NA	-	sp3-GX-YX08	-	-	inter-species
D	D	0.0021	0.0063	0.0021	0.0021	0	0	0	0	0.0021	0.0305	0.0021	0.0021	0.0021	0.0305	0.0021	0.0021	0.0105	0.0406	0.0105	0.0105	0.0105	0.0167	0.0106	0.0106	0.0021	0.0305	0.0021	0.0021	0.0105	0.0268	0.0106	0.0106	0.0063	0.0104	0.0063	0.0063	0.0063	0.0326	0.0063	0.0063	0.0021	0.0063	0.0021	0.0021	0.0021	0.0063	0.0021	0.0021
D	GuagnX-CZ2-W	0.0021	0.0185	0.0021	0.0021	sp1-YX34	NA	-	sp3-GX-YX08	-	-	inter-species
D	GuangX-CZ1-W	0.0042	0.0063	0.0042	0.0042	sp1-YX34	NA	-	sp3-GX-YX08	-	-	inter-species
D	HaiN-CJ-W	0.0021	0.0083	0.0021	0.0021	sp1-YX34	NA	-	sp3-GX-YX08	-	-	inter-species
D	HaiN-DF1-W	0	0	0	0	sp1-YX34	NA	-	sp3-GX-YX08	-	-	inter-species
D	HaiN-DF2-W	0	0	0	0	sp1-YX34	NA	-	sp3-GX-YX08	-	-	inter-species
D	HaiN-HK-HZZ2-N	0	0	0	0	sp1-YX34	NA	-	sp3-GX-YX08	-	-	inter-species
D	HaiN-LD1-W	0	0	0	0	sp1-YX34	NA	-	sp3-GX-YX08	-	-	inter-species
D	HaiN-LD2-W	0.0021	0.0021	0.0021	0.0021	sp1-YX34	NA	-	sp3-GX-YX08	-	-	inter-species
D	HaiN-LD3-W	0	0	0	0	sp1-YX34	NA	-	sp3-GX-YX08	-	-	inter-species
D	HaiN-LG3-W	0.0021	0.0083	0.0021	0.0021	sp1-YX34	NA	-	sp3-GX-YX08	-	-	inter-species
D	HaiN-LS1-W	0	0	0	0	sp1-YX34	NA	-	sp3-GX-YX08	-	-	inter-species
D	HaiN-LS2-W	0	0	0	0	sp1-YX34	NA	-	sp3-GX-YX08	-	-	inter-species
D	HaiN-SY1-W	0	0	0	0	sp1-YX34	NA	-	sp3-GX-YX08	-	-	inter-species
D	HaiN-SY2-W	0	0	0	0	sp1-YX34	NA	-	sp3-GX-YX08	-	-	inter-species
D	HaiN-WC1-W	0	0	0	0	sp1-YX34	NA	-	sp3-GX-YX08	-	-	inter-species
D	HaiN-WN2-W	0.0021	0.0083	0.0021	0.0021	sp1-YX34	NA	-	sp3-GX-YX08	-	-	inter-species
D	HaiN-WN-BHZ4-N	0.0042	0.0083	0.0042	0.0042	sp1-YX34	NA	-	sp3-GX-YX08	-	-	inter-species
D	HaiN-WN-1-W	0	0	0	0	sp1-YX34	NA	-	sp3-GX-YX08	-	-	inter-species
D	HaiN-WN-XLXS2-N	0.0063	0.0104	0.0063	0.0063	sp1-YX34	NA	-	sp3-GX-YX08	-	-	inter-species
D	YunN-PE2-W	0.0021	0.0305	0.0021	0.0021	sp1-YX34	NA	-	sp3-GX-YX08	-	-	inter-species
D	YunN-PE1-W	0.0021	0.0042	0.0021	0.0021	sp1-YX34	NA	-	sp3-GX-YX08	-	-	inter-species
D	YunN-XSBN5-N	0	0	0	0	sp1-YX34	NA	-	sp3-GX-YX08	-	-	inter-species
D	YunN-XSBN6-N	0.0021	0.0305	0.0021	0.0021	sp1-YX34	NA	-	sp3-GX-YX08	-	-	inter-species
D	D	0.0021	0.0042	0.0021	0.0021	0.0042	0.0104	0.0042	0.0042	0.0021	0.0285	0.0021	0.0021	0.0021	0.0325	0.0021	0.0021	0.0105	0.0425	0.0105	0.0105	0.0105	0.0187	0.0106	0.0106	0.0021	0.0285	0.0021	0.0021	0.0105	0.0247	0.0105	0.0105	0.0063	0.0125	0.0063	0.0063	0.0063	0.0346	0.0063	0.0063	0.0021	0.0042	0.0021	0.0021	0.0021	0.0042	0.0021	0.0021
D	GuagnX-CZ2-W	0.0021	0.0205	0.0021	0.0021	sp2-LWYX05	NA	-	sp3-GX-YX08	-	-	inter-species
D	GuangX-CZ1-W	0.0042	0.0083	0.0042	0.0042	sp2-LWYX05	NA	-	sp3-GX-YX08	-	-	inter-species
D	HaiN-CJ-W	0.0021	0.0062	0.0021	0.0021	sp2-LWYX05	NA	-	sp3-GX-YX08	-	-	inter-species
D	HaiN-DF1-W	0.0042	0.0104	0.0042	0.0042	sp2-LWYX05	NA	-	sp3-GX-YX08	-	-	inter-species
D	HaiN-DF2-W	0.0042	0.0104	0.0042	0.0042	sp2-LWYX05	NA	-	sp3-GX-YX08	-	-	inter-species
D	HaiN-HK-HZZ2-N	0.0042	0.0104	0.0042	0.0042	sp2-LWYX05	NA	-	sp3-GX-YX08	-	-	inter-species
D	HaiN-LD1-W	0.0042	0.0104	0.0042	0.0042	sp2-LWYX05	NA	-	sp3-GX-YX08	-	-	inter-species
D	HaiN-LD2-W	0.0063	0.0125	0.0063	0.0063	sp2-LWYX05	NA	-	sp3-GX-YX08	-	-	inter-species
D	HaiN-LD3-W	0.0042	0.0104	0.0042	0.0042	sp2-LWYX05	NA	-	sp3-GX-YX08	-	-	inter-species
D	HaiN-LG3-W	0.0021	0.0062	0.0021	0.0021	sp2-LWYX05	NA	-	sp3-GX-YX08	-	-	inter-species
D	HaiN-LS1-W	0.0042	0.0104	0.0042	0.0042	sp2-LWYX05	NA	-	sp3-GX-YX08	-	-	inter-species
D	HaiN-LS2-W	0.0042	0.0104	0.0042	0.0042	sp2-LWYX05	NA	-	sp3-GX-YX08	-	-	inter-species
D	HaiN-SY1-W	0.0042	0.0104	0.0042	0.0042	sp2-LWYX05	NA	-	sp3-GX-YX08	-	-	inter-species
D	HaiN-SY2-W	0.0042	0.0104	0.0042	0.0042	sp2-LWYX05	NA	-	sp3-GX-YX08	-	-	inter-species
D	HaiN-WC1-W	0.0042	0.0104	0.0042	0.0042	sp2-LWYX05	NA	-	sp3-GX-YX08	-	-	inter-species
D	HaiN-WN2-W	0.0021	0.0062	0.0021	0.0021	sp2-LWYX05	NA	-	sp3-GX-YX08	-	-	inter-species
D	HaiN-WN-BHZ4-N	0.0042	0.0063	0.0042	0.0042	sp2-LWYX05	NA	-	sp3-GX-YX08	-	-	inter-species
D	HaiN-WN-1-W	0.0042	0.0104	0.0042	0.0042	sp2-LWYX05	NA	-	sp3-GX-YX08	-	-	inter-species
D	HaiN-WN-XLXS2-N	0.0063	0.0125	0.0063	0.0063	sp2-LWYX05	NA	-	sp3-GX-YX08	-	-	inter-species
D	YunN-PE2-W	0.0021	0.0325	0.0021	0.0021	sp2-LWYX05	NA	-	sp3-GX-YX08	-	-	inter-species
D	YunN-PE1-W	0.0021	0.0063	0.0021	0.0021	sp2-LWYX05	NA	-	sp3-GX-YX08	-	-	inter-species
D	YunN-XSBN5-N	0.0042	0.0104	0.0042	0.0042	sp2-LWYX05	NA	-	sp3-GX-YX08	-	-	inter-species
D	YunN-XSBN6-N	0.0021	0.0285	0.0021	0.0021	sp2-LWYX05	NA	-	sp3-GX-YX08	-	-	inter-species
D	D	0.0021	0.0063	0.0021	0.0021	0.0042	0.0083	0.0042	0.0042	0.0021	0.0305	0.0021	0.0021	0.0021	0.0305	0.0021	0.0021	0.0105	0.0406	0.0105	0.0105	0.0105	0.0167	0.0106	0.0106	0.0021	0.0305	0.0021	0.0021	0.0105	0.0227	0.0105	0.0105	0.0063	0.0063	0.0063	0.0063	0.0063	0.0326	0.0063	0.0063	0.0021	0.0063	0.0021	0.0021	0.0021	0.0063	0.0021	0.0021
D	GuagnX-CZ2-W	0.0021	0.0185	0.0021	0.0021	sp3-GX-YX08	NA	-	sp3-GX-YX08	-	-	inter-species
D	GuangX-CZ1-W	0.0042	0.0063	0.0042	0.0042	sp3-GX-YX08	NA	-	sp3-GX-YX08	-	-	inter-species
D	HaiN-CJ-W	0.0021	0.0083	0.0021	0.0021	sp3-GX-YX08	NA	-	sp3-GX-YX08	-	-	inter-species
D	HaiN-DF1-W	0.0042	0.0083	0.0042	0.0042	sp3-GX-YX08	NA	-	sp3-GX-YX08	-	-	inter-species
D	HaiN-DF2-W	0.0042	0.0083	0.0042	0.0042	sp3-GX-YX08	NA	-	sp3-GX-YX08	-	-	inter-species
D	HaiN-HK-HZZ2-N	0.0042	0.0083	0.0042	0.0042	sp3-GX-YX08	NA	-	sp3-GX-YX08	-	-	inter-species
D	HaiN-LD1-W	0.0042	0.0083	0.0042	0.0042	sp3-GX-YX08	NA	-	sp3-GX-YX08	-	-	inter-species
D	HaiN-LD2-W	0.0063	0.0104	0.0063	0.0063	sp3-GX-YX08	NA	-	sp3-GX-YX08	-	-	inter-species
D	HaiN-LD3-W	0.0042	0.0083	0.0042	0.0042	sp3-GX-YX08	NA	-	sp3-GX-YX08	-	-	inter-species
D	HaiN-LG3-W	0.0021	0.0083	0.0021	0.0021	sp3-GX-YX08	NA	-	sp3-GX-YX08	-	-	inter-species
D	HaiN-LS1-W	0.0042	0.0083	0.0042	0.0042	sp3-GX-YX08	NA	-	sp3-GX-YX08	-	-	inter-species
D	HaiN-LS2-W	0.0042	0.0083	0.0042	0.0042	sp3-GX-YX08	NA	-	sp3-GX-YX08	-	-	inter-species
D	HaiN-SY1-W	0.0042	0.0083	0.0042	0.0042	sp3-GX-YX08	NA	-	sp3-GX-YX08	-	-	inter-species
D	HaiN-SY2-W	0.0042	0.0083	0.0042	0.0042	sp3-GX-YX08	NA	-	sp3-GX-YX08	-	-	inter-species
D	HaiN-WC1-W	0.0042	0.0083	0.0042	0.0042	sp3-GX-YX08	NA	-	sp3-GX-YX08	-	-	inter-species
D	HaiN-WN2-W	0.0021	0.0083	0.0021	0.0021	sp3-GX-YX08	NA	-	sp3-GX-YX08	-	-	inter-species
D	HaiN-WN-BHZ4-N	0.0042	0.0083	0.0042	0.0042	sp3-GX-YX08	NA	-	sp3-GX-YX08	-	-	inter-species
D	HaiN-WN-1-W	0.0042	0.0083	0.0042	0.0042	sp3-GX-YX08	NA	-	sp3-GX-YX08	-	-	inter-species
D	HaiN-WN-XLXS2-N	0.0063	0.0063	0.0063	0.0063	sp3-GX-YX08	NA	-	sp3-GX-YX08	-	-	inter-species
D	YunN-PE2-W	0.0021	0.0305	0.0021	0.0021	sp3-GX-YX08	NA	-	sp3-GX-YX08	-	-	inter-species
D	YunN-PE1-W	0.0021	0.0042	0.0021	0.0021	sp3-GX-YX08	NA	-	sp3-GX-YX08	-	-	inter-species
D	YunN-XSBN5-N	0.0042	0.0083	0.0042	0.0042	sp3-GX-YX08	NA	-	sp3-GX-YX08	-	-	inter-species
D	YunN-XSBN6-N	0.0021	0.0305	0.0021	0.0021	sp3-GX-YX08	NA	-	sp3-GX-YX08	-	-	inter-species
GuagnX-CZ2-W	D	0	0.0165	0	0	0.0021	0.0185	0.0021	0.0021	0.0082	0.0204	0.0083	0.0083	0.0083	0.0204	0.0083	0.0083	0.0144	0.0285	0.0146	0.0146	0.0084	0.0268	0.0085	0.0085	0.0082	0.0204	0.0083	0.0083	0.0084	0.0367	0.0084	0.0084	0.0042	0.0206	0.0042	0.0042	0.0124	0.0224	0.0125	0.0125	0	0.0165	0	0	0	0.0165	0	0
GuagnX-CZ2-W	GuagnX-CZ2-W	NA	NA	NA	NA	NA	NA	-	-	-	-	intra-species
GuagnX-CZ2-W	GuangX-CZ1-W	0.0021	0.0165	0.0021	0.0021	NA	NA	-	-	-	-	intra-species
GuagnX-CZ2-W	HaiN-CJ-W	0	0.0185	0	0	NA	NA	-	-	-	-	intra-species
GuagnX-CZ2-W	HaiN-DF1-W	0.0021	0.0185	0.0021	0.0021	NA	NA	-	-	-	-	intra-species
GuagnX-CZ2-W	HaiN-DF2-W	0.0021	0.0185	0.0021	0.0021	NA	NA	-	-	-	-	intra-species
GuagnX-CZ2-W	HaiN-HK-HZZ2-N	0.0021	0.0185	0.0021	0.0021	NA	NA	-	-	-	-	intra-species
GuagnX-CZ2-W	HaiN-LD1-W	0.0021	0.0185	0.0021	0.0021	NA	NA	-	-	-	-	intra-species
GuagnX-CZ2-W	HaiN-LD2-W	0.0042	0.0206	0.0042	0.0042	NA	NA	-	-	-	-	intra-species
GuagnX-CZ2-W	HaiN-LD3-W	0.0021	0.0185	0.0021	0.0021	NA	NA	-	-	-	-	intra-species
GuagnX-CZ2-W	HaiN-LG3-W	0	0.0185	0	0	NA	NA	-	-	-	-	intra-species
GuagnX-CZ2-W	HaiN-LS1-W	0.0021	0.0185	0.0021	0.0021	NA	NA	-	-	-	-	intra-species
GuagnX-CZ2-W	HaiN-LS2-W	0.0021	0.0185	0.0021	0.0021	NA	NA	-	-	-	-	intra-species
GuagnX-CZ2-W	HaiN-SY1-W	0.0021	0.0185	0.0021	0.0021	NA	NA	-	-	-	-	intra-species
GuagnX-CZ2-W	HaiN-SY2-W	0.0021	0.0185	0.0021	0.0021	NA	NA	-	-	-	-	intra-species
GuagnX-CZ2-W	HaiN-WC1-W	0.0021	0.0185	0.0021	0.0021	NA	NA	-	-	-	-	intra-species
GuagnX-CZ2-W	HaiN-WN2-W	0	0.0185	0	0	NA	NA	-	-	-	-	intra-species
GuagnX-CZ2-W	HaiN-WN-BHZ4-N	0.0021	0.0185	0.0021	0.0021	NA	NA	-	-	-	-	intra-species
GuagnX-CZ2-W	HaiN-WN-1-W	0.0021	0.0185	0.0021	0.0021	NA	NA	-	-	-	-	intra-species
GuagnX-CZ2-W	HaiN-WN-XLXS2-N	0.0042	0.0206	0.0042	0.0042	NA	NA	-	-	-	-	intra-species
GuagnX-CZ2-W	YunN-PE2-W	0.0083	0.0204	0.0083	0.0083	NA	NA	-	-	-	-	intra-species
GuagnX-CZ2-W	YunN-PE1-W	0	0.0144	0	0	NA	NA	-	-	-	-	intra-species
GuagnX-CZ2-W	YunN-XSBN5-N	0.0021	0.0185	0.0021	0.0021	NA	NA	-	-	-	-	intra-species
GuagnX-CZ2-W	YunN-XSBN6-N	0.0082	0.0204	0.0083	0.0083	NA	NA	-	-	-	-	intra-species
GuangX-CZ1-W	D	0.0021	0.0042	0.0021	0.0021	0.0042	0.0063	0.0042	0.0042	0.0021	0.0285	0.0021	0.0021	0.0021	0.0286	0.0021	0.0021	0.0105	0.0386	0.0105	0.0105	0.0105	0.0146	0.0106	0.0106	0.0021	0.0285	0.0021	0.0021	0.0105	0.0248	0.0106	0.0106	0.0063	0.0084	0.0063	0.0063	0.0063	0.0306	0.0063	0.0063	0.0021	0.0042	0.0021	0.0021	0.0021	0.0042	0.0021	0.0021
GuangX-CZ1-W	GuagnX-CZ2-W	0.0021	0.0165	0.0021	0.0021	NA	NA	-	-	-	-	intra-species
GuangX-CZ1-W	GuangX-CZ1-W	NA	NA	NA	NA	NA	NA	-	-	-	-	intra-species
GuangX-CZ1-W	HaiN-CJ-W	0.0021	0.0063	0.0021	0.0021	NA	NA	-	-	-	-	intra-species
GuangX-CZ1-W	HaiN-DF1-W	0.0042	0.0063	0.0042	0.0042	NA	NA	-	-	-	-	intra-species
GuangX-CZ1-W	HaiN-DF2-W	0.0042	0.0063	0.0042	0.0042	NA	NA	-	-	-	-	intra-species
GuangX-CZ1-W	HaiN-HK-HZZ2-N	0.0042	0.0063	0.0042	0.0042	NA	NA	-	-	-	-	intra-species
GuangX-CZ1-W	HaiN-LD1-W	0.0042	0.0063	0.0042	0.0042	NA	NA	-	-	-	-	intra-species
GuangX-CZ1-W	HaiN-LD2-W	0.0063	0.0084	0.0063	0.0063	NA	NA	-	-	-	-	intra-species
GuangX-CZ1-W	HaiN-LD3-W	0.0042	0.0063	0.0042	0.0042	NA	NA	-	-	-	-	intra-species
GuangX-CZ1-W	HaiN-LG3-W	0.0021	0.0063	0.0021	0.0021	NA	NA	-	-	-	-	intra-species
GuangX-CZ1-W	HaiN-LS1-W	0.0042	0.0063	0.0042	0.0042	NA	NA	-	-	-	-	intra-species
GuangX-CZ1-W	HaiN-LS2-W	0.0042	0.0063	0.0042	0.0042	NA	NA	-	-	-	-	intra-species
GuangX-CZ1-W	HaiN-SY1-W	0.0042	0.0063	0.0042	0.0042	NA	NA	-	-	-	-	intra-species
GuangX-CZ1-W	HaiN-SY2-W	0.0042	0.0063	0.0042	0.0042	NA	NA	-	-	-	-	intra-species
GuangX-CZ1-W	HaiN-WC1-W	0.0042	0.0063	0.0042	0.0042	NA	NA	-	-	-	-	intra-species
GuangX-CZ1-W	HaiN-WN2-W	0.0021	0.0063	0.0021	0.0021	NA	NA	-	-	-	-	intra-species
GuangX-CZ1-W	HaiN-WN-BHZ4-N	0.0042	0.0063	0.0042	0.0042	NA	NA	-	-	-	-	intra-species
GuangX-CZ1-W	HaiN-WN-1-W	0.0042	0.0063	0.0042	0.0042	NA	NA	-	-	-	-	intra-species
GuangX-CZ1-W	HaiN-WN-XLXS2-N	0.0063	0.0084	0.0063	0.0063	NA	NA	-	-	-	-	intra-species
GuangX-CZ1-W	YunN-PE2-W	0.0021	0.0286	0.0021	0.0021	NA	NA	-	-	-	-	intra-species
GuangX-CZ1-W	YunN-PE1-W	0.0021	0.0021	0.0021	0.0021	NA	NA	-	-	-	-	intra-species
GuangX-CZ1-W	YunN-XSBN5-N	0.0042	0.0063	0.0042	0.0042	NA	NA	-	-	-	-	intra-species
GuangX-CZ1-W	YunN-XSBN6-N	0.0021	0.0285	0.0021	0.0021	NA	NA	-	-	-	-	intra-species
HaiN-CJ-W	D	0	0.0021	0	0	0.0021	0.0083	0.0021	0.0021	0	0.0264	0	0	0	0.0305	0	0	0.0084	0.0405	0.0084	0.0084	0.0084	0.0167	0.0085	0.0085	0	0.0264	0	0	0.0084	0.0186	0.0084	0.0084	0.0042	0.0104	0.0042	0.0042	0.0042	0.0325	0.0042	0.0042	0	0.0021	0	0	0	0.0021	0	0
HaiN-CJ-W	GuagnX-CZ2-W	0	0.0185	0	0	NA	NA	-	-	-	-	intra-species
HaiN-CJ-W	GuangX-CZ1-W	0.0021	0.0063	0.0021	0.0021	NA	NA	-	-	-	-	intra-species
HaiN-CJ-W	HaiN-CJ-W	NA	NA	NA	NA	NA	NA	-	-	-	-	intra-species
HaiN-CJ-W	HaiN-DF1-W	0.0021	0.0083	0.0021	0.0021	NA	NA	-	-	-	-	intra-species
HaiN-CJ-W	HaiN-DF2-W	0.0021	0.0083	0.0021	0.0021	NA	NA	-	-	-	-	intra-species
HaiN-CJ-W	HaiN-HK-HZZ2-N	0.0021	0.0083	0.0021	0.0021	NA	NA	-	-	-	-	intra-species
HaiN-CJ-W	HaiN-LD1-W	0.0021	0.0083	0.0021	0.0021	NA	NA	-	-	-	-	intra-species
HaiN-CJ-W	HaiN-LD2-W	0.0042	0.0104	0.0042	0.0042	NA	NA	-	-	-	-	intra-species
HaiN-CJ-W	HaiN-LD3-W	0.0021	0.0083	0.0021	0.0021	NA	NA	-	-	-	-	intra-species
HaiN-CJ-W	HaiN-LG3-W	0	0	0	0	NA	NA	-	-	-	-	intra-species
HaiN-CJ-W	HaiN-LS1-W	0.0021	0.0083	0.0021	0.0021	NA	NA	-	-	-	-	intra-species
HaiN-CJ-W	HaiN-LS2-W	0.0021	0.0083	0.0021	0.0021	NA	NA	-	-	-	-	intra-species
HaiN-CJ-W	HaiN-SY1-W	0.0021	0.0083	0.0021	0.0021	NA	NA	-	-	-	-	intra-species
HaiN-CJ-W	HaiN-SY2-W	0.0021	0.0083	0.0021	0.0021	NA	NA	-	-	-	-	intra-species
HaiN-CJ-W	HaiN-WC1-W	0.0021	0.0083	0.0021	0.0021	NA	NA	-	-	-	-	intra-species
HaiN-CJ-W	HaiN-WN2-W	0	0	0	0	NA	NA	-	-	-	-	intra-species
HaiN-CJ-W	HaiN-WN-BHZ4-N	0.0021	0.0042	0.0021	0.0021	NA	NA	-	-	-	-	intra-species
HaiN-CJ-W	HaiN-WN-1-W	0.0021	0.0083	0.0021	0.0021	NA	NA	-	-	-	-	intra-species
HaiN-CJ-W	HaiN-WN-XLXS2-N	0.0042	0.0104	0.0042	0.0042	NA	NA	-	-	-	-	intra-species
HaiN-CJ-W	YunN-PE2-W	0	0.0305	0	0	NA	NA	-	-	-	-	intra-species
HaiN-CJ-W	YunN-PE1-W	0	0.0042	0	0	NA	NA	-	-	-	-	intra-species
HaiN-CJ-W	YunN-XSBN5-N	0.0021	0.0083	0.0021	0.0021	NA	NA	-	-	-	-	intra-species
HaiN-CJ-W	YunN-XSBN6-N	0	0.0264	0	0	NA	NA	-	-	-	-	intra-species
HaiN-DF1-W	D	0.0021	0.0063	0.0021	0.0021	0	0	0	0	0.0021	0.0305	0.0021	0.0021	0.0021	0.0305	0.0021	0.0021	0.0105	0.0406	0.0105	0.0105	0.0105	0.0167	0.0106	0.0106	0.0021	0.0305	0.0021	0.0021	0.0105	0.0268	0.0106	0.0106	0.0063	0.0104	0.0063	0.0063	0.0063	0.0326	0.0063	0.0063	0.0021	0.0063	0.0021	0.0021	0.0021	0.0063	0.0021	0.0021
HaiN-DF1-W	GuagnX-CZ2-W	0.0021	0.0185	0.0021	0.0021	NA	NA	-	-	-	-	intra-species
HaiN-DF1-W	GuangX-CZ1-W	0.0042	0.0063	0.0042	0.0042	NA	NA	-	-	-	-	intra-species
HaiN-DF1-W	HaiN-CJ-W	0.0021	0.0083	0.0021	0.0021	NA	NA	-	-	-	-	intra-species
HaiN-DF1-W	HaiN-DF1-W	NA	NA	NA	NA	NA	NA	-	-	-	-	intra-species
HaiN-DF1-W	HaiN-DF2-W	0	0	0	0	NA	NA	-	-	-	-	intra-species
HaiN-DF1-W	HaiN-HK-HZZ2-N	0	0	0	0	NA	NA	-	-	-	-	intra-species
HaiN-DF1-W	HaiN-LD1-W	0	0	0	0	NA	NA	-	-	-	-	intra-species
HaiN-DF1-W	HaiN-LD2-W	0.0021	0.0021	0.0021	0.0021	NA	NA	-	-	-	-	intra-species
HaiN-DF1-W	HaiN-LD3-W	0	0	0	0	NA	NA	-	-	-	-	intra-species
HaiN-DF1-W	HaiN-LG3-W	0.0021	0.0083	0.0021	0.0021	NA	NA	-	-	-	-	intra-species
HaiN-DF1-W	HaiN-LS1-W	0	0	0	0	NA	NA	-	-	-	-	intra-species
HaiN-DF1-W	HaiN-LS2-W	0	0	0	0	NA	NA	-	-	-	-	intra-species
HaiN-DF1-W	HaiN-SY1-W	0	0	0	0	NA	NA	-	-	-	-	intra-species
HaiN-DF1-W	HaiN-SY2-W	0	0	0	0	NA	NA	-	-	-	-	intra-species
HaiN-DF1-W	HaiN-WC1-W	0	0	0	0	NA	NA	-	-	-	-	intra-species
HaiN-DF1-W	HaiN-WN2-W	0.0021	0.0083	0.0021	0.0021	NA	NA	-	-	-	-	intra-species
HaiN-DF1-W	HaiN-WN-BHZ4-N	0.0042	0.0083	0.0042	0.0042	NA	NA	-	-	-	-	intra-species
HaiN-DF1-W	HaiN-WN-1-W	0	0	0	0	NA	NA	-	-	-	-	intra-species
HaiN-DF1-W	HaiN-WN-XLXS2-N	0.0063	0.0104	0.0063	0.0063	NA	NA	-	-	-	-	intra-species
HaiN-DF1-W	YunN-PE2-W	0.0021	0.0305	0.0021	0.0021	NA	NA	-	-	-	-	intra-species
HaiN-DF1-W	YunN-PE1-W	0.0021	0.0042	0.0021	0.0021	NA	NA	-	-	-	-	intra-species
HaiN-DF1-W	YunN-XSBN5-N	0	0	0	0	NA	NA	-	-	-	-	intra-species
HaiN-DF1-W	YunN-XSBN6-N	0.0021	0.0305	0.0021	0.0021	NA	NA	-	-	-	-	intra-species
HaiN-DF2-W	D	0.0021	0.0063	0.0021	0.0021	0	0	0	0	0.0021	0.0305	0.0021	0.0021	0.0021	0.0305	0.0021	0.0021	0.0105	0.0406	0.0105	0.0105	0.0105	0.0167	0.0106	0.0106	0.0021	0.0305	0.0021	0.0021	0.0105	0.0268	0.0106	0.0106	0.0063	0.0104	0.0063	0.0063	0.0063	0.0326	0.0063	0.0063	0.0021	0.0063	0.0021	0.0021	0.0021	0.0063	0.0021	0.0021
HaiN-DF2-W	GuagnX-CZ2-W	0.0021	0.0185	0.0021	0.0021	NA	NA	-	-	-	-	intra-species
HaiN-DF2-W	GuangX-CZ1-W	0.0042	0.0063	0.0042	0.0042	NA	NA	-	-	-	-	intra-species
HaiN-DF2-W	HaiN-CJ-W	0.0021	0.0083	0.0021	0.0021	NA	NA	-	-	-	-	intra-species
HaiN-DF2-W	HaiN-DF1-W	0	0	0	0	NA	NA	-	-	-	-	intra-species
HaiN-DF2-W	HaiN-DF2-W	NA	NA	NA	NA	NA	NA	-	-	-	-	intra-species
HaiN-DF2-W	HaiN-HK-HZZ2-N	0	0	0	0	NA	NA	-	-	-	-	intra-species
HaiN-DF2-W	HaiN-LD1-W	0	0	0	0	NA	NA	-	-	-	-	intra-species
HaiN-DF2-W	HaiN-LD2-W	0.0021	0.0021	0.0021	0.0021	NA	NA	-	-	-	-	intra-species
HaiN-DF2-W	HaiN-LD3-W	0	0	0	0	NA	NA	-	-	-	-	intra-species
HaiN-DF2-W	HaiN-LG3-W	0.0021	0.0083	0.0021	0.0021	NA	NA	-	-	-	-	intra-species
HaiN-DF2-W	HaiN-LS1-W	0	0	0	0	NA	NA	-	-	-	-	intra-species
HaiN-DF2-W	HaiN-LS2-W	0	0	0	0	NA	NA	-	-	-	-	intra-species
HaiN-DF2-W	HaiN-SY1-W	0	0	0	0	NA	NA	-	-	-	-	intra-species
HaiN-DF2-W	HaiN-SY2-W	0	0	0	0	NA	NA	-	-	-	-	intra-species
HaiN-DF2-W	HaiN-WC1-W	0	0	0	0	NA	NA	-	-	-	-	intra-species
HaiN-DF2-W	HaiN-WN2-W	0.0021	0.0083	0.0021	0.0021	NA	NA	-	-	-	-	intra-species
HaiN-DF2-W	HaiN-WN-BHZ4-N	0.0042	0.0083	0.0042	0.0042	NA	NA	-	-	-	-	intra-species
HaiN-DF2-W	HaiN-WN-1-W	0	0	0	0	NA	NA	-	-	-	-	intra-species
HaiN-DF2-W	HaiN-WN-XLXS2-N	0.0063	0.0104	0.0063	0.0063	NA	NA	-	-	-	-	intra-species
HaiN-DF2-W	YunN-PE2-W	0.0021	0.0305	0.0021	0.0021	NA	NA	-	-	-	-	intra-species
HaiN-DF2-W	YunN-PE1-W	0.0021	0.0042	0.0021	0.0021	NA	NA	-	-	-	-	intra-species
HaiN-DF2-W	YunN-XSBN5-N	0	0	0	0	NA	NA	-	-	-	-	intra-species
HaiN-DF2-W	YunN-XSBN6-N	0.0021	0.0305	0.0021	0.0021	NA	NA	-	-	-	-	intra-species
HaiN-HK-HZZ2-N	D	0.0021	0.0063	0.0021	0.0021	0	0	0	0	0.0021	0.0305	0.0021	0.0021	0.0021	0.0305	0.0021	0.0021	0.0105	0.0406	0.0105	0.0105	0.0105	0.0167	0.0106	0.0106	0.0021	0.0305	0.0021	0.0021	0.0105	0.0268	0.0106	0.0106	0.0063	0.0104	0.0063	0.0063	0.0063	0.0326	0.0063	0.0063	0.0021	0.0063	0.0021	0.0021	0.0021	0.0063	0.0021	0.0021
HaiN-HK-HZZ2-N	GuagnX-CZ2-W	0.0021	0.0185	0.0021	0.0021	NA	NA	-	-	-	-	intra-species
HaiN-HK-HZZ2-N	GuangX-CZ1-W	0.0042	0.0063	0.0042	0.0042	NA	NA	-	-	-	-	intra-species
HaiN-HK-HZZ2-N	HaiN-CJ-W	0.0021	0.0083	0.0021	0.0021	NA	NA	-	-	-	-	intra-species
HaiN-HK-HZZ2-N	HaiN-DF1-W	0	0	0	0	NA	NA	-	-	-	-	intra-species
HaiN-HK-HZZ2-N	HaiN-DF2-W	0	0	0	0	NA	NA	-	-	-	-	intra-species
HaiN-HK-HZZ2-N	HaiN-HK-HZZ2-N	NA	NA	NA	NA	NA	NA	-	-	-	-	intra-species
HaiN-HK-HZZ2-N	HaiN-LD1-W	0	0	0	0	NA	NA	-	-	-	-	intra-species
HaiN-HK-HZZ2-N	HaiN-LD2-W	0.0021	0.0021	0.0021	0.0021	NA	NA	-	-	-	-	intra-species
HaiN-HK-HZZ2-N	HaiN-LD3-W	0	0	0	0	NA	NA	-	-	-	-	intra-species
HaiN-HK-HZZ2-N	HaiN-LG3-W	0.0021	0.0083	0.0021	0.0021	NA	NA	-	-	-	-	intra-species
HaiN-HK-HZZ2-N	HaiN-LS1-W	0	0	0	0	NA	NA	-	-	-	-	intra-species
HaiN-HK-HZZ2-N	HaiN-LS2-W	0	0	0	0	NA	NA	-	-	-	-	intra-species
HaiN-HK-HZZ2-N	HaiN-SY1-W	0	0	0	0	NA	NA	-	-	-	-	intra-species
HaiN-HK-HZZ2-N	HaiN-SY2-W	0	0	0	0	NA	NA	-	-	-	-	intra-species
HaiN-HK-HZZ2-N	HaiN-WC1-W	0	0	0	0	NA	NA	-	-	-	-	intra-species
HaiN-HK-HZZ2-N	HaiN-WN2-W	0.0021	0.0083	0.0021	0.0021	NA	NA	-	-	-	-	intra-species
HaiN-HK-HZZ2-N	HaiN-WN-BHZ4-N	0.0042	0.0083	0.0042	0.0042	NA	NA	-	-	-	-	intra-species
HaiN-HK-HZZ2-N	HaiN-WN-1-W	0	0	0	0	NA	NA	-	-	-	-	intra-species
HaiN-HK-HZZ2-N	HaiN-WN-XLXS2-N	0.0063	0.0104	0.0063	0.0063	NA	NA	-	-	-	-	intra-species
HaiN-HK-HZZ2-N	YunN-PE2-W	0.0021	0.0305	0.0021	0.0021	NA	NA	-	-	-	-	intra-species
HaiN-HK-HZZ2-N	YunN-PE1-W	0.0021	0.0042	0.0021	0.0021	NA	NA	-	-	-	-	intra-species
HaiN-HK-HZZ2-N	YunN-XSBN5-N	0	0	0	0	NA	NA	-	-	-	-	intra-species
HaiN-HK-HZZ2-N	YunN-XSBN6-N	0.0021	0.0305	0.0021	0.0021	NA	NA	-	-	-	-	intra-species
HaiN-LD1-W	D	0.0021	0.0063	0.0021	0.0021	0	0	0	0	0.0021	0.0305	0.0021	0.0021	0.0021	0.0305	0.0021	0.0021	0.0105	0.0406	0.0105	0.0105	0.0105	0.0167	0.0106	0.0106	0.0021	0.0305	0.0021	0.0021	0.0105	0.0268	0.0106	0.0106	0.0063	0.0104	0.0063	0.0063	0.0063	0.0326	0.0063	0.0063	0.0021	0.0063	0.0021	0.0021	0.0021	0.0063	0.0021	0.0021
HaiN-LD1-W	GuagnX-CZ2-W	0.0021	0.0185	0.0021	0.0021	NA	NA	-	-	-	-	intra-species
HaiN-LD1-W	GuangX-CZ1-W	0.0042	0.0063	0.0042	0.0042	NA	NA	-	-	-	-	intra-species
HaiN-LD1-W	HaiN-CJ-W	0.0021	0.0083	0.0021	0.0021	NA	NA	-	-	-	-	intra-species
HaiN-LD1-W	HaiN-DF1-W	0	0	0	0	NA	NA	-	-	-	-	intra-species
HaiN-LD1-W	HaiN-DF2-W	0	0	0	0	NA	NA	-	-	-	-	intra-species
HaiN-LD1-W	HaiN-HK-HZZ2-N	0	0	0	0	NA	NA	-	-	-	-	intra-species
HaiN-LD1-W	HaiN-LD1-W	NA	NA	NA	NA	NA	NA	-	-	-	-	intra-species
HaiN-LD1-W	HaiN-LD2-W	0.0021	0.0021	0.0021	0.0021	NA	NA	-	-	-	-	intra-species
HaiN-LD1-W	HaiN-LD3-W	0	0	0	0	NA	NA	-	-	-	-	intra-species
HaiN-LD1-W	HaiN-LG3-W	0.0021	0.0083	0.0021	0.0021	NA	NA	-	-	-	-	intra-species
HaiN-LD1-W	HaiN-LS1-W	0	0	0	0	NA	NA	-	-	-	-	intra-species
HaiN-LD1-W	HaiN-LS2-W	0	0	0	0	NA	NA	-	-	-	-	intra-species
HaiN-LD1-W	HaiN-SY1-W	0	0	0	0	NA	NA	-	-	-	-	intra-species
HaiN-LD1-W	HaiN-SY2-W	0	0	0	0	NA	NA	-	-	-	-	intra-species
HaiN-LD1-W	HaiN-WC1-W	0	0	0	0	NA	NA	-	-	-	-	intra-species
HaiN-LD1-W	HaiN-WN2-W	0.0021	0.0083	0.0021	0.0021	NA	NA	-	-	-	-	intra-species
HaiN-LD1-W	HaiN-WN-BHZ4-N	0.0042	0.0083	0.0042	0.0042	NA	NA	-	-	-	-	intra-species
HaiN-LD1-W	HaiN-WN-1-W	0	0	0	0	NA	NA	-	-	-	-	intra-species
HaiN-LD1-W	HaiN-WN-XLXS2-N	0.0063	0.0104	0.0063	0.0063	NA	NA	-	-	-	-	intra-species
HaiN-LD1-W	YunN-PE2-W	0.0021	0.0305	0.0021	0.0021	NA	NA	-	-	-	-	intra-species
HaiN-LD1-W	YunN-PE1-W	0.0021	0.0042	0.0021	0.0021	NA	NA	-	-	-	-	intra-species
HaiN-LD1-W	YunN-XSBN5-N	0	0	0	0	NA	NA	-	-	-	-	intra-species
HaiN-LD1-W	YunN-XSBN6-N	0.0021	0.0305	0.0021	0.0021	NA	NA	-	-	-	-	intra-species
HaiN-LD2-W	D	0.0042	0.0083	0.0042	0.0042	0.0021	0.0021	0.0021	0.0021	0.0042	0.0325	0.0042	0.0042	0.0042	0.0326	0.0042	0.0042	0.0126	0.0426	0.0127	0.0127	0.0126	0.0188	0.0127	0.0127	0.0042	0.0325	0.0042	0.0042	0.0126	0.0289	0.0127	0.0127	0.0084	0.0125	0.0084	0.0084	0.0084	0.0346	0.0084	0.0084	0.0042	0.0083	0.0042	0.0042	0.0042	0.0083	0.0042	0.0042
HaiN-LD2-W	GuagnX-CZ2-W	0.0042	0.0206	0.0042	0.0042	NA	NA	-	-	-	-	intra-species
HaiN-LD2-W	GuangX-CZ1-W	0.0063	0.0084	0.0063	0.0063	NA	NA	-	-	-	-	intra-species
HaiN-LD2-W	HaiN-CJ-W	0.0042	0.0104	0.0042	0.0042	NA	NA	-	-	-	-	intra-species
HaiN-LD2-W	HaiN-DF1-W	0.0021	0.0021	0.0021	0.0021	NA	NA	-	-	-	-	intra-species
HaiN-LD2-W	HaiN-DF2-W	0.0021	0.0021	0.0021	0.0021	NA	NA	-	-	-	-	intra-species
HaiN-LD2-W	HaiN-HK-HZZ2-N	0.0021	0.0021	0.0021	0.0021	NA	NA	-	-	-	-	intra-species
HaiN-LD2-W	HaiN-LD1-W	0.0021	0.0021	0.0021	0.0021	NA	NA	-	-	-	-	intra-species
HaiN-LD2-W	HaiN-LD2-W	NA	NA	NA	NA	NA	NA	-	-	-	-	intra-species
HaiN-LD2-W	HaiN-LD3-W	0.0021	0.0021	0.0021	0.0021	NA	NA	-	-	-	-	intra-species
HaiN-LD2-W	HaiN-LG3-W	0.0042	0.0104	0.0042	0.0042	NA	NA	-	-	-	-	intra-species
HaiN-LD2-W	HaiN-LS1-W	0.0021	0.0021	0.0021	0.0021	NA	NA	-	-	-	-	intra-species
HaiN-LD2-W	HaiN-LS2-W	0.0021	0.0021	0.0021	0.0021	NA	NA	-	-	-	-	intra-species
HaiN-LD2-W	HaiN-SY1-W	0.0021	0.0021	0.0021	0.0021	NA	NA	-	-	-	-	intra-species
HaiN-LD2-W	HaiN-SY2-W	0.0021	0.0021	0.0021	0.0021	NA	NA	-	-	-	-	intra-species
HaiN-LD2-W	HaiN-WC1-W	0.0021	0.0021	0.0021	0.0021	NA	NA	-	-	-	-	intra-species
HaiN-LD2-W	HaiN-WN2-W	0.0042	0.0104	0.0042	0.0042	NA	NA	-	-	-	-	intra-species
HaiN-LD2-W	HaiN-WN-BHZ4-N	0.0063	0.0104	0.0063	0.0063	NA	NA	-	-	-	-	intra-species
HaiN-LD2-W	HaiN-WN-1-W	0.0021	0.0021	0.0021	0.0021	NA	NA	-	-	-	-	intra-species
HaiN-LD2-W	HaiN-WN-XLXS2-N	0.0084	0.0125	0.0084	0.0084	NA	NA	-	-	-	-	intra-species
HaiN-LD2-W	YunN-PE2-W	0.0042	0.0326	0.0042	0.0042	NA	NA	-	-	-	-	intra-species
HaiN-LD2-W	YunN-PE1-W	0.0042	0.0063	0.0042	0.0042	NA	NA	-	-	-	-	intra-species
HaiN-LD2-W	YunN-XSBN5-N	0.0021	0.0021	0.0021	0.0021	NA	NA	-	-	-	-	intra-species
HaiN-LD2-W	YunN-XSBN6-N	0.0042	0.0325	0.0042	0.0042	NA	NA	-	-	-	-	intra-species
HaiN-LD3-W	D	0.0021	0.0063	0.0021	0.0021	0	0	0	0	0.0021	0.0305	0.0021	0.0021	0.0021	0.0305	0.0021	0.0021	0.0105	0.0406	0.0105	0.0105	0.0105	0.0167	0.0106	0.0106	0.0021	0.0305	0.0021	0.0021	0.0105	0.0268	0.0106	0.0106	0.0063	0.0104	0.0063	0.0063	0.0063	0.0326	0.0063	0.0063	0.0021	0.0063	0.0021	0.0021	0.0021	0.0063	0.0021	0.0021
HaiN-LD3-W	GuagnX-CZ2-W	0.0021	0.0185	0.0021	0.0021	NA	NA	-	-	-	-	intra-species
HaiN-LD3-W	GuangX-CZ1-W	0.0042	0.0063	0.0042	0.0042	NA	NA	-	-	-	-	intra-species
HaiN-LD3-W	HaiN-CJ-W	0.0021	0.0083	0.0021	0.0021	NA	NA	-	-	-	-	intra-species
HaiN-LD3-W	HaiN-DF1-W	0	0	0	0	NA	NA	-	-	-	-	intra-species
HaiN-LD3-W	HaiN-DF2-W	0	0	0	0	NA	NA	-	-	-	-	intra-species
HaiN-LD3-W	HaiN-HK-HZZ2-N	0	0	0	0	NA	NA	-	-	-	-	intra-species
HaiN-LD3-W	HaiN-LD1-W	0	0	0	0	NA	NA	-	-	-	-	intra-species
HaiN-LD3-W	HaiN-LD2-W	0.0021	0.0021	0.0021	0.0021	NA	NA	-	-	-	-	intra-species
HaiN-LD3-W	HaiN-LD3-W	NA	NA	NA	NA	NA	NA	-	-	-	-	intra-species
HaiN-LD3-W	HaiN-LG3-W	0.0021	0.0083	0.0021	0.0021	NA	NA	-	-	-	-	intra-species
HaiN-LD3-W	HaiN-LS1-W	0	0	0	0	NA	NA	-	-	-	-	intra-species
HaiN-LD3-W	HaiN-LS2-W	0	0	0	0	NA	NA	-	-	-	-	intra-species
HaiN-LD3-W	HaiN-SY1-W	0	0	0	0	NA	NA	-	-	-	-	intra-species
HaiN-LD3-W	HaiN-SY2-W	0	0	0	0	NA	NA	-	-	-	-	intra-species
HaiN-LD3-W	HaiN-WC1-W	0	0	0	0	NA	NA	-	-	-	-	intra-species
HaiN-LD3-W	HaiN-WN2-W	0.0021	0.0083	0.0021	0.0021	NA	NA	-	-	-	-	intra-species
HaiN-LD3-W	HaiN-WN-BHZ4-N	0.0042	0.0083	0.0042	0.0042	NA	NA	-	-	-	-	intra-species
HaiN-LD3-W	HaiN-WN-1-W	0	0	0	0	NA	NA	-	-	-	-	intra-species
HaiN-LD3-W	HaiN-WN-XLXS2-N	0.0063	0.0104	0.0063	0.0063	NA	NA	-	-	-	-	intra-species
HaiN-LD3-W	YunN-PE2-W	0.0021	0.0305	0.0021	0.0021	NA	NA	-	-	-	-	intra-species
HaiN-LD3-W	YunN-PE1-W	0.0021	0.0042	0.0021	0.0021	NA	NA	-	-	-	-	intra-species
HaiN-LD3-W	YunN-XSBN5-N	0	0	0	0	NA	NA	-	-	-	-	intra-species
HaiN-LD3-W	YunN-XSBN6-N	0.0021	0.0305	0.0021	0.0021	NA	NA	-	-	-	-	intra-species
HaiN-LG3-W	D	0	0.0021	0	0	0.0021	0.0083	0.0021	0.0021	0	0.0264	0	0	0	0.0305	0	0	0.0084	0.0405	0.0084	0.0084	0.0084	0.0167	0.0085	0.0085	0	0.0264	0	0	0.0084	0.0186	0.0084	0.0084	0.0042	0.0104	0.0042	0.0042	0.0042	0.0325	0.0042	0.0042	0	0.0021	0	0	0	0.0021	0	0
HaiN-LG3-W	GuagnX-CZ2-W	0	0.0185	0	0	NA	NA	-	-	-	-	intra-species
HaiN-LG3-W	GuangX-CZ1-W	0.0021	0.0063	0.0021	0.0021	NA	NA	-	-	-	-	intra-species
HaiN-LG3-W	HaiN-CJ-W	0	0	0	0	NA	NA	-	-	-	-	intra-species
HaiN-LG3-W	HaiN-DF1-W	0.0021	0.0083	0.0021	0.0021	NA	NA	-	-	-	-	intra-species
HaiN-LG3-W	HaiN-DF2-W	0.0021	0.0083	0.0021	0.0021	NA	NA	-	-	-	-	intra-species
HaiN-LG3-W	HaiN-HK-HZZ2-N	0.0021	0.0083	0.0021	0.0021	NA	NA	-	-	-	-	intra-species
HaiN-LG3-W	HaiN-LD1-W	0.0021	0.0083	0.0021	0.0021	NA	NA	-	-	-	-	intra-species
HaiN-LG3-W	HaiN-LD2-W	0.0042	0.0104	0.0042	0.0042	NA	NA	-	-	-	-	intra-species
HaiN-LG3-W	HaiN-LD3-W	0.0021	0.0083	0.0021	0.0021	NA	NA	-	-	-	-	intra-species
HaiN-LG3-W	HaiN-LG3-W	NA	NA	NA	NA	NA	NA	-	-	-	-	intra-species
HaiN-LG3-W	HaiN-LS1-W	0.0021	0.0083	0.0021	0.0021	NA	NA	-	-	-	-	intra-species
HaiN-LG3-W	HaiN-LS2-W	0.0021	0.0083	0.0021	0.0021	NA	NA	-	-	-	-	intra-species
HaiN-LG3-W	HaiN-SY1-W	0.0021	0.0083	0.0021	0.0021	NA	NA	-	-	-	-	intra-species
HaiN-LG3-W	HaiN-SY2-W	0.0021	0.0083	0.0021	0.0021	NA	NA	-	-	-	-	intra-species
HaiN-LG3-W	HaiN-WC1-W	0.0021	0.0083	0.0021	0.0021	NA	NA	-	-	-	-	intra-species
HaiN-LG3-W	HaiN-WN2-W	0	0	0	0	NA	NA	-	-	-	-	intra-species
HaiN-LG3-W	HaiN-WN-BHZ4-N	0.0021	0.0042	0.0021	0.0021	NA	NA	-	-	-	-	intra-species
HaiN-LG3-W	HaiN-WN-1-W	0.0021	0.0083	0.0021	0.0021	NA	NA	-	-	-	-	intra-species
HaiN-LG3-W	HaiN-WN-XLXS2-N	0.0042	0.0104	0.0042	0.0042	NA	NA	-	-	-	-	intra-species
HaiN-LG3-W	YunN-PE2-W	0	0.0305	0	0	NA	NA	-	-	-	-	intra-species
HaiN-LG3-W	YunN-PE1-W	0	0.0042	0	0	NA	NA	-	-	-	-	intra-species
HaiN-LG3-W	YunN-XSBN5-N	0.0021	0.0083	0.0021	0.0021	NA	NA	-	-	-	-	intra-species
HaiN-LG3-W	YunN-XSBN6-N	0	0.0264	0	0	NA	NA	-	-	-	-	intra-species
HaiN-LS1-W	D	0.0021	0.0063	0.0021	0.0021	0	0	0	0	0.0021	0.0305	0.0021	0.0021	0.0021	0.0305	0.0021	0.0021	0.0105	0.0406	0.0105	0.0105	0.0105	0.0167	0.0106	0.0106	0.0021	0.0305	0.0021	0.0021	0.0105	0.0268	0.0106	0.0106	0.0063	0.0104	0.0063	0.0063	0.0063	0.0326	0.0063	0.0063	0.0021	0.0063	0.0021	0.0021	0.0021	0.0063	0.0021	0.0021
HaiN-LS1-W	GuagnX-CZ2-W	0.0021	0.0185	0.0021	0.0021	NA	NA	-	-	-	-	intra-species
HaiN-LS1-W	GuangX-CZ1-W	0.0042	0.0063	0.0042	0.0042	NA	NA	-	-	-	-	intra-species
HaiN-LS1-W	HaiN-CJ-W	0.0021	0.0083	0.0021	0.0021	NA	NA	-	-	-	-	intra-species
HaiN-LS1-W	HaiN-DF1-W	0	0	0	0	NA	NA	-	-	-	-	intra-species
HaiN-LS1-W	HaiN-DF2-W	0	0	0	0	NA	NA	-	-	-	-	intra-species
HaiN-LS1-W	HaiN-HK-HZZ2-N	0	0	0	0	NA	NA	-	-	-	-	intra-species
HaiN-LS1-W	HaiN-LD1-W	0	0	0	0	NA	NA	-	-	-	-	intra-species
HaiN-LS1-W	HaiN-LD2-W	0.0021	0.0021	0.0021	0.0021	NA	NA	-	-	-	-	intra-species
HaiN-LS1-W	HaiN-LD3-W	0	0	0	0	NA	NA	-	-	-	-	intra-species
HaiN-LS1-W	HaiN-LG3-W	0.0021	0.0083	0.0021	0.0021	NA	NA	-	-	-	-	intra-species
HaiN-LS1-W	HaiN-LS1-W	NA	NA	NA	NA	NA	NA	-	-	-	-	intra-species
HaiN-LS1-W	HaiN-LS2-W	0	0	0	0	NA	NA	-	-	-	-	intra-species
HaiN-LS1-W	HaiN-SY1-W	0	0	0	0	NA	NA	-	-	-	-	intra-species
HaiN-LS1-W	HaiN-SY2-W	0	0	0	0	NA	NA	-	-	-	-	intra-species
HaiN-LS1-W	HaiN-WC1-W	0	0	0	0	NA	NA	-	-	-	-	intra-species
HaiN-LS1-W	HaiN-WN2-W	0.0021	0.0083	0.0021	0.0021	NA	NA	-	-	-	-	intra-species
HaiN-LS1-W	HaiN-WN-BHZ4-N	0.0042	0.0083	0.0042	0.0042	NA	NA	-	-	-	-	intra-species
HaiN-LS1-W	HaiN-WN-1-W	0	0	0	0	NA	NA	-	-	-	-	intra-species
HaiN-LS1-W	HaiN-WN-XLXS2-N	0.0063	0.0104	0.0063	0.0063	NA	NA	-	-	-	-	intra-species
HaiN-LS1-W	YunN-PE2-W	0.0021	0.0305	0.0021	0.0021	NA	NA	-	-	-	-	intra-species
HaiN-LS1-W	YunN-PE1-W	0.0021	0.0042	0.0021	0.0021	NA	NA	-	-	-	-	intra-species
HaiN-LS1-W	YunN-XSBN5-N	0	0	0	0	NA	NA	-	-	-	-	intra-species
HaiN-LS1-W	YunN-XSBN6-N	0.0021	0.0305	0.0021	0.0021	NA	NA	-	-	-	-	intra-species
HaiN-LS2-W	D	0.0021	0.0063	0.0021	0.0021	0	0	0	0	0.0021	0.0305	0.0021	0.0021	0.0021	0.0305	0.0021	0.0021	0.0105	0.0406	0.0105	0.0105	0.0105	0.0167	0.0106	0.0106	0.0021	0.0305	0.0021	0.0021	0.0105	0.0268	0.0106	0.0106	0.0063	0.0104	0.0063	0.0063	0.0063	0.0326	0.0063	0.0063	0.0021	0.0063	0.0021	0.0021	0.0021	0.0063	0.0021	0.0021
HaiN-LS2-W	GuagnX-CZ2-W	0.0021	0.0185	0.0021	0.0021	NA	NA	-	-	-	-	intra-species
HaiN-LS2-W	GuangX-CZ1-W	0.0042	0.0063	0.0042	0.0042	NA	NA	-	-	-	-	intra-species
HaiN-LS2-W	HaiN-CJ-W	0.0021	0.0083	0.0021	0.0021	NA	NA	-	-	-	-	intra-species
HaiN-LS2-W	HaiN-DF1-W	0	0	0	0	NA	NA	-	-	-	-	intra-species
HaiN-LS2-W	HaiN-DF2-W	0	0	0	0	NA	NA	-	-	-	-	intra-species
HaiN-LS2-W	HaiN-HK-HZZ2-N	0	0	0	0	NA	NA	-	-	-	-	intra-species
HaiN-LS2-W	HaiN-LD1-W	0	0	0	0	NA	NA	-	-	-	-	intra-species
HaiN-LS2-W	HaiN-LD2-W	0.0021	0.0021	0.0021	0.0021	NA	NA	-	-	-	-	intra-species
HaiN-LS2-W	HaiN-LD3-W	0	0	0	0	NA	NA	-	-	-	-	intra-species
HaiN-LS2-W	HaiN-LG3-W	0.0021	0.0083	0.0021	0.0021	NA	NA	-	-	-	-	intra-species
HaiN-LS2-W	HaiN-LS1-W	0	0	0	0	NA	NA	-	-	-	-	intra-species
HaiN-LS2-W	HaiN-LS2-W	NA	NA	NA	NA	NA	NA	-	-	-	-	intra-species
HaiN-LS2-W	HaiN-SY1-W	0	0	0	0	NA	NA	-	-	-	-	intra-species
HaiN-LS2-W	HaiN-SY2-W	0	0	0	0	NA	NA	-	-	-	-	intra-species
HaiN-LS2-W	HaiN-WC1-W	0	0	0	0	NA	NA	-	-	-	-	intra-species
HaiN-LS2-W	HaiN-WN2-W	0.0021	0.0083	0.0021	0.0021	NA	NA	-	-	-	-	intra-species
HaiN-LS2-W	HaiN-WN-BHZ4-N	0.0042	0.0083	0.0042	0.0042	NA	NA	-	-	-	-	intra-species
HaiN-LS2-W	HaiN-WN-1-W	0	0	0	0	NA	NA	-	-	-	-	intra-species
HaiN-LS2-W	HaiN-WN-XLXS2-N	0.0063	0.0104	0.0063	0.0063	NA	NA	-	-	-	-	intra-species
HaiN-LS2-W	YunN-PE2-W	0.0021	0.0305	0.0021	0.0021	NA	NA	-	-	-	-	intra-species
HaiN-LS2-W	YunN-PE1-W	0.0021	0.0042	0.0021	0.0021	NA	NA	-	-	-	-	intra-species
HaiN-LS2-W	YunN-XSBN5-N	0	0	0	0	NA	NA	-	-	-	-	intra-species
HaiN-LS2-W	YunN-XSBN6-N	0.0021	0.0305	0.0021	0.0021	NA	NA	-	-	-	-	intra-species
HaiN-SY1-W	D	0.0021	0.0063	0.0021	0.0021	0	0	0	0	0.0021	0.0305	0.0021	0.0021	0.0021	0.0305	0.0021	0.0021	0.0105	0.0406	0.0105	0.0105	0.0105	0.0167	0.0106	0.0106	0.0021	0.0305	0.0021	0.0021	0.0105	0.0268	0.0106	0.0106	0.0063	0.0104	0.0063	0.0063	0.0063	0.0326	0.0063	0.0063	0.0021	0.0063	0.0021	0.0021	0.0021	0.0063	0.0021	0.0021
HaiN-SY1-W	GuagnX-CZ2-W	0.0021	0.0185	0.0021	0.0021	NA	NA	-	-	-	-	intra-species
HaiN-SY1-W	GuangX-CZ1-W	0.0042	0.0063	0.0042	0.0042	NA	NA	-	-	-	-	intra-species
HaiN-SY1-W	HaiN-CJ-W	0.0021	0.0083	0.0021	0.0021	NA	NA	-	-	-	-	intra-species
HaiN-SY1-W	HaiN-DF1-W	0	0	0	0	NA	NA	-	-	-	-	intra-species
HaiN-SY1-W	HaiN-DF2-W	0	0	0	0	NA	NA	-	-	-	-	intra-species
HaiN-SY1-W	HaiN-HK-HZZ2-N	0	0	0	0	NA	NA	-	-	-	-	intra-species
HaiN-SY1-W	HaiN-LD1-W	0	0	0	0	NA	NA	-	-	-	-	intra-species
HaiN-SY1-W	HaiN-LD2-W	0.0021	0.0021	0.0021	0.0021	NA	NA	-	-	-	-	intra-species
HaiN-SY1-W	HaiN-LD3-W	0	0	0	0	NA	NA	-	-	-	-	intra-species
HaiN-SY1-W	HaiN-LG3-W	0.0021	0.0083	0.0021	0.0021	NA	NA	-	-	-	-	intra-species
HaiN-SY1-W	HaiN-LS1-W	0	0	0	0	NA	NA	-	-	-	-	intra-species
HaiN-SY1-W	HaiN-LS2-W	0	0	0	0	NA	NA	-	-	-	-	intra-species
HaiN-SY1-W	HaiN-SY1-W	NA	NA	NA	NA	NA	NA	-	-	-	-	intra-species
HaiN-SY1-W	HaiN-SY2-W	0	0	0	0	NA	NA	-	-	-	-	intra-species
HaiN-SY1-W	HaiN-WC1-W	0	0	0	0	NA	NA	-	-	-	-	intra-species
HaiN-SY1-W	HaiN-WN2-W	0.0021	0.0083	0.0021	0.0021	NA	NA	-	-	-	-	intra-species
HaiN-SY1-W	HaiN-WN-BHZ4-N	0.0042	0.0083	0.0042	0.0042	NA	NA	-	-	-	-	intra-species
HaiN-SY1-W	HaiN-WN-1-W	0	0	0	0	NA	NA	-	-	-	-	intra-species
HaiN-SY1-W	HaiN-WN-XLXS2-N	0.0063	0.0104	0.0063	0.0063	NA	NA	-	-	-	-	intra-species
HaiN-SY1-W	YunN-PE2-W	0.0021	0.0305	0.0021	0.0021	NA	NA	-	-	-	-	intra-species
HaiN-SY1-W	YunN-PE1-W	0.0021	0.0042	0.0021	0.0021	NA	NA	-	-	-	-	intra-species
HaiN-SY1-W	YunN-XSBN5-N	0	0	0	0	NA	NA	-	-	-	-	intra-species
HaiN-SY1-W	YunN-XSBN6-N	0.0021	0.0305	0.0021	0.0021	NA	NA	-	-	-	-	intra-species
HaiN-SY2-W	D	0.0021	0.0063	0.0021	0.0021	0	0	0	0	0.0021	0.0305	0.0021	0.0021	0.0021	0.0305	0.0021	0.0021	0.0105	0.0406	0.0105	0.0105	0.0105	0.0167	0.0106	0.0106	0.0021	0.0305	0.0021	0.0021	0.0105	0.0268	0.0106	0.0106	0.0063	0.0104	0.0063	0.0063	0.0063	0.0326	0.0063	0.0063	0.0021	0.0063	0.0021	0.0021	0.0021	0.0063	0.0021	0.0021
HaiN-SY2-W	GuagnX-CZ2-W	0.0021	0.0185	0.0021	0.0021	NA	NA	-	-	-	-	intra-species
HaiN-SY2-W	GuangX-CZ1-W	0.0042	0.0063	0.0042	0.0042	NA	NA	-	-	-	-	intra-species
HaiN-SY2-W	HaiN-CJ-W	0.0021	0.0083	0.0021	0.0021	NA	NA	-	-	-	-	intra-species
HaiN-SY2-W	HaiN-DF1-W	0	0	0	0	NA	NA	-	-	-	-	intra-species
HaiN-SY2-W	HaiN-DF2-W	0	0	0	0	NA	NA	-	-	-	-	intra-species
HaiN-SY2-W	HaiN-HK-HZZ2-N	0	0	0	0	NA	NA	-	-	-	-	intra-species
HaiN-SY2-W	HaiN-LD1-W	0	0	0	0	NA	NA	-	-	-	-	intra-species
HaiN-SY2-W	HaiN-LD2-W	0.0021	0.0021	0.0021	0.0021	NA	NA	-	-	-	-	intra-species
HaiN-SY2-W	HaiN-LD3-W	0	0	0	0	NA	NA	-	-	-	-	intra-species
HaiN-SY2-W	HaiN-LG3-W	0.0021	0.0083	0.0021	0.0021	NA	NA	-	-	-	-	intra-species
HaiN-SY2-W	HaiN-LS1-W	0	0	0	0	NA	NA	-	-	-	-	intra-species
HaiN-SY2-W	HaiN-LS2-W	0	0	0	0	NA	NA	-	-	-	-	intra-species
HaiN-SY2-W	HaiN-SY1-W	0	0	0	0	NA	NA	-	-	-	-	intra-species
HaiN-SY2-W	HaiN-SY2-W	NA	NA	NA	NA	NA	NA	-	-	-	-	intra-species
HaiN-SY2-W	HaiN-WC1-W	0	0	0	0	NA	NA	-	-	-	-	intra-species
HaiN-SY2-W	HaiN-WN2-W	0.0021	0.0083	0.0021	0.0021	NA	NA	-	-	-	-	intra-species
HaiN-SY2-W	HaiN-WN-BHZ4-N	0.0042	0.0083	0.0042	0.0042	NA	NA	-	-	-	-	intra-species
HaiN-SY2-W	HaiN-WN-1-W	0	0	0	0	NA	NA	-	-	-	-	intra-species
HaiN-SY2-W	HaiN-WN-XLXS2-N	0.0063	0.0104	0.0063	0.0063	NA	NA	-	-	-	-	intra-species
HaiN-SY2-W	YunN-PE2-W	0.0021	0.0305	0.0021	0.0021	NA	NA	-	-	-	-	intra-species
HaiN-SY2-W	YunN-PE1-W	0.0021	0.0042	0.0021	0.0021	NA	NA	-	-	-	-	intra-species
HaiN-SY2-W	YunN-XSBN5-N	0	0	0	0	NA	NA	-	-	-	-	intra-species
HaiN-SY2-W	YunN-XSBN6-N	0.0021	0.0305	0.0021	0.0021	NA	NA	-	-	-	-	intra-species
HaiN-WC1-W	D	0.0021	0.0063	0.0021	0.0021	0	0	0	0	0.0021	0.0305	0.0021	0.0021	0.0021	0.0305	0.0021	0.0021	0.0105	0.0406	0.0105	0.0105	0.0105	0.0167	0.0106	0.0106	0.0021	0.0305	0.0021	0.0021	0.0105	0.0268	0.0106	0.0106	0.0063	0.0104	0.0063	0.0063	0.0063	0.0326	0.0063	0.0063	0.0021	0.0063	0.0021	0.0021	0.0021	0.0063	0.0021	0.0021
HaiN-WC1-W	GuagnX-CZ2-W	0.0021	0.0185	0.0021	0.0021	NA	NA	-	-	-	-	intra-species
HaiN-WC1-W	GuangX-CZ1-W	0.0042	0.0063	0.0042	0.0042	NA	NA	-	-	-	-	intra-species
HaiN-WC1-W	HaiN-CJ-W	0.0021	0.0083	0.0021	0.0021	NA	NA	-	-	-	-	intra-species
HaiN-WC1-W	HaiN-DF1-W	0	0	0	0	NA	NA	-	-	-	-	intra-species
HaiN-WC1-W	HaiN-DF2-W	0	0	0	0	NA	NA	-	-	-	-	intra-species
HaiN-WC1-W	HaiN-HK-HZZ2-N	0	0	0	0	NA	NA	-	-	-	-	intra-species
HaiN-WC1-W	HaiN-LD1-W	0	0	0	0	NA	NA	-	-	-	-	intra-species
HaiN-WC1-W	HaiN-LD2-W	0.0021	0.0021	0.0021	0.0021	NA	NA	-	-	-	-	intra-species
HaiN-WC1-W	HaiN-LD3-W	0	0	0	0	NA	NA	-	-	-	-	intra-species
HaiN-WC1-W	HaiN-LG3-W	0.0021	0.0083	0.0021	0.0021	NA	NA	-	-	-	-	intra-species
HaiN-WC1-W	HaiN-LS1-W	0	0	0	0	NA	NA	-	-	-	-	intra-species
HaiN-WC1-W	HaiN-LS2-W	0	0	0	0	NA	NA	-	-	-	-	intra-species
HaiN-WC1-W	HaiN-SY1-W	0	0	0	0	NA	NA	-	-	-	-	intra-species
HaiN-WC1-W	HaiN-SY2-W	0	0	0	0	NA	NA	-	-	-	-	intra-species
HaiN-WC1-W	HaiN-WC1-W	NA	NA	NA	NA	NA	NA	-	-	-	-	intra-species
HaiN-WC1-W	HaiN-WN2-W	0.0021	0.0083	0.0021	0.0021	NA	NA	-	-	-	-	intra-species
HaiN-WC1-W	HaiN-WN-BHZ4-N	0.0042	0.0083	0.0042	0.0042	NA	NA	-	-	-	-	intra-species
HaiN-WC1-W	HaiN-WN-1-W	0	0	0	0	NA	NA	-	-	-	-	intra-species
HaiN-WC1-W	HaiN-WN-XLXS2-N	0.0063	0.0104	0.0063	0.0063	NA	NA	-	-	-	-	intra-species
HaiN-WC1-W	YunN-PE2-W	0.0021	0.0305	0.0021	0.0021	NA	NA	-	-	-	-	intra-species
HaiN-WC1-W	YunN-PE1-W	0.0021	0.0042	0.0021	0.0021	NA	NA	-	-	-	-	intra-species
HaiN-WC1-W	YunN-XSBN5-N	0	0	0	0	NA	NA	-	-	-	-	intra-species
HaiN-WC1-W	YunN-XSBN6-N	0.0021	0.0305	0.0021	0.0021	NA	NA	-	-	-	-	intra-species
HaiN-WN2-W	D	0	0.0021	0	0	0.0021	0.0083	0.0021	0.0021	0	0.0264	0	0	0	0.0305	0	0	0.0084	0.0405	0.0084	0.0084	0.0084	0.0167	0.0085	0.0085	0	0.0264	0	0	0.0084	0.0186	0.0084	0.0084	0.0042	0.0104	0.0042	0.0042	0.0042	0.0325	0.0042	0.0042	0	0.0021	0	0	0	0.0021	0	0
HaiN-WN2-W	GuagnX-CZ2-W	0	0.0185	0	0	NA	NA	-	-	-	-	intra-species
HaiN-WN2-W	GuangX-CZ1-W	0.0021	0.0063	0.0021	0.0021	NA	NA	-	-	-	-	intra-species
HaiN-WN2-W	HaiN-CJ-W	0	0	0	0	NA	NA	-	-	-	-	intra-species
HaiN-WN2-W	HaiN-DF1-W	0.0021	0.0083	0.0021	0.0021	NA	NA	-	-	-	-	intra-species
HaiN-WN2-W	HaiN-DF2-W	0.0021	0.0083	0.0021	0.0021	NA	NA	-	-	-	-	intra-species
HaiN-WN2-W	HaiN-HK-HZZ2-N	0.0021	0.0083	0.0021	0.0021	NA	NA	-	-	-	-	intra-species
HaiN-WN2-W	HaiN-LD1-W	0.0021	0.0083	0.0021	0.0021	NA	NA	-	-	-	-	intra-species
HaiN-WN2-W	HaiN-LD2-W	0.0042	0.0104	0.0042	0.0042	NA	NA	-	-	-	-	intra-species
HaiN-WN2-W	HaiN-LD3-W	0.0021	0.0083	0.0021	0.0021	NA	NA	-	-	-	-	intra-species
HaiN-WN2-W	HaiN-LG3-W	0	0	0	0	NA	NA	-	-	-	-	intra-species
HaiN-WN2-W	HaiN-LS1-W	0.0021	0.0083	0.0021	0.0021	NA	NA	-	-	-	-	intra-species
HaiN-WN2-W	HaiN-LS2-W	0.0021	0.0083	0.0021	0.0021	NA	NA	-	-	-	-	intra-species
HaiN-WN2-W	HaiN-SY1-W	0.0021	0.0083	0.0021	0.0021	NA	NA	-	-	-	-	intra-species
HaiN-WN2-W	HaiN-SY2-W	0.0021	0.0083	0.0021	0.0021	NA	NA	-	-	-	-	intra-species
HaiN-WN2-W	HaiN-WC1-W	0.0021	0.0083	0.0021	0.0021	NA	NA	-	-	-	-	intra-species
HaiN-WN2-W	HaiN-WN2-W	NA	NA	NA	NA	NA	NA	-	-	-	-	intra-species
HaiN-WN2-W	HaiN-WN-BHZ4-N	0.0021	0.0042	0.0021	0.0021	NA	NA	-	-	-	-	intra-species
HaiN-WN2-W	HaiN-WN-1-W	0.0021	0.0083	0.0021	0.0021	NA	NA	-	-	-	-	intra-species
HaiN-WN2-W	HaiN-WN-XLXS2-N	0.0042	0.0104	0.0042	0.0042	NA	NA	-	-	-	-	intra-species
HaiN-WN2-W	YunN-PE2-W	0	0.0305	0	0	NA	NA	-	-	-	-	intra-species
HaiN-WN2-W	YunN-PE1-W	0	0.0042	0	0	NA	NA	-	-	-	-	intra-species
HaiN-WN2-W	YunN-XSBN5-N	0.0021	0.0083	0.0021	0.0021	NA	NA	-	-	-	-	intra-species
HaiN-WN2-W	YunN-XSBN6-N	0	0.0264	0	0	NA	NA	-	-	-	-	intra-species
HaiN-WN-BHZ4-N	D	0.0021	0.0021	0.0021	0.0021	0.0042	0.0083	0.0042	0.0042	0.0021	0.0265	0.0021	0.0021	0.0021	0.0305	0.0021	0.0021	0.0063	0.0365	0.0063	0.0063	0.0063	0.0125	0.0063	0.0063	0.0021	0.0265	0.0021	0.0021	0.0063	0.0186	0.0063	0.0063	0.0021	0.0063	0.0021	0.0021	0.0021	0.0285	0.0021	0.0021	0.0021	0.0021	0.0021	0.0021	0.0021	0.0021	0.0021	0.0021
HaiN-WN-BHZ4-N	GuagnX-CZ2-W	0.0021	0.0185	0.0021	0.0021	NA	NA	-	-	-	-	intra-species
HaiN-WN-BHZ4-N	GuangX-CZ1-W	0.0042	0.0063	0.0042	0.0042	NA	NA	-	-	-	-	intra-species
HaiN-WN-BHZ4-N	HaiN-CJ-W	0.0021	0.0042	0.0021	0.0021	NA	NA	-	-	-	-	intra-species
HaiN-WN-BHZ4-N	HaiN-DF1-W	0.0042	0.0083	0.0042	0.0042	NA	NA	-	-	-	-	intra-species
HaiN-WN-BHZ4-N	HaiN-DF2-W	0.0042	0.0083	0.0042	0.0042	NA	NA	-	-	-	-	intra-species
HaiN-WN-BHZ4-N	HaiN-HK-HZZ2-N	0.0042	0.0083	0.0042	0.0042	NA	NA	-	-	-	-	intra-species
HaiN-WN-BHZ4-N	HaiN-LD1-W	0.0042	0.0083	0.0042	0.0042	NA	NA	-	-	-	-	intra-species
HaiN-WN-BHZ4-N	HaiN-LD2-W	0.0063	0.0104	0.0063	0.0063	NA	NA	-	-	-	-	intra-species
HaiN-WN-BHZ4-N	HaiN-LD3-W	0.0042	0.0083	0.0042	0.0042	NA	NA	-	-	-	-	intra-species
HaiN-WN-BHZ4-N	HaiN-LG3-W	0.0021	0.0042	0.0021	0.0021	NA	NA	-	-	-	-	intra-species
HaiN-WN-BHZ4-N	HaiN-LS1-W	0.0042	0.0083	0.0042	0.0042	NA	NA	-	-	-	-	intra-species
HaiN-WN-BHZ4-N	HaiN-LS2-W	0.0042	0.0083	0.0042	0.0042	NA	NA	-	-	-	-	intra-species
HaiN-WN-BHZ4-N	HaiN-SY1-W	0.0042	0.0083	0.0042	0.0042	NA	NA	-	-	-	-	intra-species
HaiN-WN-BHZ4-N	HaiN-SY2-W	0.0042	0.0083	0.0042	0.0042	NA	NA	-	-	-	-	intra-species
HaiN-WN-BHZ4-N	HaiN-WC1-W	0.0042	0.0083	0.0042	0.0042	NA	NA	-	-	-	-	intra-species
HaiN-WN-BHZ4-N	HaiN-WN2-W	0.0021	0.0042	0.0021	0.0021	NA	NA	-	-	-	-	intra-species
HaiN-WN-BHZ4-N	HaiN-WN-BHZ4-N	NA	NA	NA	NA	NA	NA	-	-	-	-	intra-species
HaiN-WN-BHZ4-N	HaiN-WN-1-W	0.0042	0.0083	0.0042	0.0042	NA	NA	-	-	-	-	intra-species
HaiN-WN-BHZ4-N	HaiN-WN-XLXS2-N	0.0021	0.0063	0.0021	0.0021	NA	NA	-	-	-	-	intra-species
HaiN-WN-BHZ4-N	YunN-PE2-W	0.0021	0.0305	0.0021	0.0021	NA	NA	-	-	-	-	intra-species
HaiN-WN-BHZ4-N	YunN-PE1-W	0.0021	0.0042	0.0021	0.0021	NA	NA	-	-	-	-	intra-species
HaiN-WN-BHZ4-N	YunN-XSBN5-N	0.0042	0.0083	0.0042	0.0042	NA	NA	-	-	-	-	intra-species
HaiN-WN-BHZ4-N	YunN-XSBN6-N	0.0021	0.0265	0.0021	0.0021	NA	NA	-	-	-	-	intra-species
HaiN-WN-1-W	D	0.0021	0.0063	0.0021	0.0021	0	0	0	0	0.0021	0.0305	0.0021	0.0021	0.0021	0.0305	0.0021	0.0021	0.0105	0.0406	0.0105	0.0105	0.0105	0.0167	0.0106	0.0106	0.0021	0.0305	0.0021	0.0021	0.0105	0.0268	0.0106	0.0106	0.0063	0.0104	0.0063	0.0063	0.0063	0.0326	0.0063	0.0063	0.0021	0.0063	0.0021	0.0021	0.0021	0.0063	0.0021	0.0021
HaiN-WN-1-W	GuagnX-CZ2-W	0.0021	0.0185	0.0021	0.0021	NA	NA	-	-	-	-	intra-species
HaiN-WN-1-W	GuangX-CZ1-W	0.0042	0.0063	0.0042	0.0042	NA	NA	-	-	-	-	intra-species
HaiN-WN-1-W	HaiN-CJ-W	0.0021	0.0083	0.0021	0.0021	NA	NA	-	-	-	-	intra-species
HaiN-WN-1-W	HaiN-DF1-W	0	0	0	0	NA	NA	-	-	-	-	intra-species
HaiN-WN-1-W	HaiN-DF2-W	0	0	0	0	NA	NA	-	-	-	-	intra-species
HaiN-WN-1-W	HaiN-HK-HZZ2-N	0	0	0	0	NA	NA	-	-	-	-	intra-species
HaiN-WN-1-W	HaiN-LD1-W	0	0	0	0	NA	NA	-	-	-	-	intra-species
HaiN-WN-1-W	HaiN-LD2-W	0.0021	0.0021	0.0021	0.0021	NA	NA	-	-	-	-	intra-species
HaiN-WN-1-W	HaiN-LD3-W	0	0	0	0	NA	NA	-	-	-	-	intra-species
HaiN-WN-1-W	HaiN-LG3-W	0.0021	0.0083	0.0021	0.0021	NA	NA	-	-	-	-	intra-species
HaiN-WN-1-W	HaiN-LS1-W	0	0	0	0	NA	NA	-	-	-	-	intra-species
HaiN-WN-1-W	HaiN-LS2-W	0	0	0	0	NA	NA	-	-	-	-	intra-species
HaiN-WN-1-W	HaiN-SY1-W	0	0	0	0	NA	NA	-	-	-	-	intra-species
HaiN-WN-1-W	HaiN-SY2-W	0	0	0	0	NA	NA	-	-	-	-	intra-species
HaiN-WN-1-W	HaiN-WC1-W	0	0	0	0	NA	NA	-	-	-	-	intra-species
HaiN-WN-1-W	HaiN-WN2-W	0.0021	0.0083	0.0021	0.0021	NA	NA	-	-	-	-	intra-species
HaiN-WN-1-W	HaiN-WN-BHZ4-N	0.0042	0.0083	0.0042	0.0042	NA	NA	-	-	-	-	intra-species
HaiN-WN-1-W	HaiN-WN-1-W	NA	NA	NA	NA	NA	NA	-	-	-	-	intra-species
HaiN-WN-1-W	HaiN-WN-XLXS2-N	0.0063	0.0104	0.0063	0.0063	NA	NA	-	-	-	-	intra-species
HaiN-WN-1-W	YunN-PE2-W	0.0021	0.0305	0.0021	0.0021	NA	NA	-	-	-	-	intra-species
HaiN-WN-1-W	YunN-PE1-W	0.0021	0.0042	0.0021	0.0021	NA	NA	-	-	-	-	intra-species
HaiN-WN-1-W	YunN-XSBN5-N	0	0	0	0	NA	NA	-	-	-	-	intra-species
HaiN-WN-1-W	YunN-XSBN6-N	0.0021	0.0305	0.0021	0.0021	NA	NA	-	-	-	-	intra-species
HaiN-WN-XLXS2-N	D	0.0042	0.0083	0.0042	0.0042	0.0063	0.0104	0.0063	0.0063	0.0042	0.0325	0.0042	0.0042	0.0042	0.0326	0.0042	0.0042	0.0084	0.0385	0.0084	0.0084	0.0084	0.0146	0.0085	0.0085	0.0042	0.0325	0.0042	0.0042	0.0084	0.0207	0.0084	0.0084	0	0	0	0	0	0.0265	0	0	0.0042	0.0083	0.0042	0.0042	0.0042	0.0083	0.0042	0.0042
HaiN-WN-XLXS2-N	GuagnX-CZ2-W	0.0042	0.0206	0.0042	0.0042	NA	NA	-	-	-	-	intra-species
HaiN-WN-XLXS2-N	GuangX-CZ1-W	0.0063	0.0084	0.0063	0.0063	NA	NA	-	-	-	-	intra-species
HaiN-WN-XLXS2-N	HaiN-CJ-W	0.0042	0.0104	0.0042	0.0042	NA	NA	-	-	-	-	intra-species
HaiN-WN-XLXS2-N	HaiN-DF1-W	0.0063	0.0104	0.0063	0.0063	NA	NA	-	-	-	-	intra-species
HaiN-WN-XLXS2-N	HaiN-DF2-W	0.0063	0.0104	0.0063	0.0063	NA	NA	-	-	-	-	intra-species
HaiN-WN-XLXS2-N	HaiN-HK-HZZ2-N	0.0063	0.0104	0.0063	0.0063	NA	NA	-	-	-	-	intra-species
HaiN-WN-XLXS2-N	HaiN-LD1-W	0.0063	0.0104	0.0063	0.0063	NA	NA	-	-	-	-	intra-species
HaiN-WN-XLXS2-N	HaiN-LD2-W	0.0084	0.0125	0.0084	0.0084	NA	NA	-	-	-	-	intra-species
HaiN-WN-XLXS2-N	HaiN-LD3-W	0.0063	0.0104	0.0063	0.0063	NA	NA	-	-	-	-	intra-species
HaiN-WN-XLXS2-N	HaiN-LG3-W	0.0042	0.0104	0.0042	0.0042	NA	NA	-	-	-	-	intra-species
HaiN-WN-XLXS2-N	HaiN-LS1-W	0.0063	0.0104	0.0063	0.0063	NA	NA	-	-	-	-	intra-species
HaiN-WN-XLXS2-N	HaiN-LS2-W	0.0063	0.0104	0.0063	0.0063	NA	NA	-	-	-	-	intra-species
HaiN-WN-XLXS2-N	HaiN-SY1-W	0.0063	0.0104	0.0063	0.0063	NA	NA	-	-	-	-	intra-species
HaiN-WN-XLXS2-N	HaiN-SY2-W	0.0063	0.0104	0.0063	0.0063	NA	NA	-	-	-	-	intra-species
HaiN-WN-XLXS2-N	HaiN-WC1-W	0.0063	0.0104	0.0063	0.0063	NA	NA	-	-	-	-	intra-species
HaiN-WN-XLXS2-N	HaiN-WN2-W	0.0042	0.0104	0.0042	0.0042	NA	NA	-	-	-	-	intra-species
HaiN-WN-XLXS2-N	HaiN-WN-BHZ4-N	0.0021	0.0063	0.0021	0.0021	NA	NA	-	-	-	-	intra-species
HaiN-WN-XLXS2-N	HaiN-WN-1-W	0.0063	0.0104	0.0063	0.0063	NA	NA	-	-	-	-	intra-species
HaiN-WN-XLXS2-N	HaiN-WN-XLXS2-N	NA	NA	NA	NA	NA	NA	-	-	-	-	intra-species
HaiN-WN-XLXS2-N	YunN-PE2-W	0.0042	0.0326	0.0042	0.0042	NA	NA	-	-	-	-	intra-species
HaiN-WN-XLXS2-N	YunN-PE1-W	0.0042	0.0063	0.0042	0.0042	NA	NA	-	-	-	-	intra-species
HaiN-WN-XLXS2-N	YunN-XSBN5-N	0.0063	0.0104	0.0063	0.0063	NA	NA	-	-	-	-	intra-species
HaiN-WN-XLXS2-N	YunN-XSBN6-N	0.0042	0.0325	0.0042	0.0042	NA	NA	-	-	-	-	intra-species
YunN-PE2-W	D	0	0.0285	0	0	0.0021	0.0305	0.0021	0.0021	0	0.0041	0	0	0	0	0	0	0.0103	0.0362	0.0104	0.0104	0.0084	0.0348	0.0085	0.0085	0	0.0041	0	0	0.0084	0.0484	0.0085	0.0085	0.0042	0.0326	0.0042	0.0042	0.0041	0.0061	0.0041	0.0041	0	0.0285	0	0	0	0.0285	0	0
YunN-PE2-W	GuagnX-CZ2-W	0.0083	0.0204	0.0083	0.0083	NA	NA	-	-	-	-	intra-species
YunN-PE2-W	GuangX-CZ1-W	0.0021	0.0286	0.0021	0.0021	NA	NA	-	-	-	-	intra-species
YunN-PE2-W	HaiN-CJ-W	0	0.0305	0	0	NA	NA	-	-	-	-	intra-species
YunN-PE2-W	HaiN-DF1-W	0.0021	0.0305	0.0021	0.0021	NA	NA	-	-	-	-	intra-species
YunN-PE2-W	HaiN-DF2-W	0.0021	0.0305	0.0021	0.0021	NA	NA	-	-	-	-	intra-species
YunN-PE2-W	HaiN-HK-HZZ2-N	0.0021	0.0305	0.0021	0.0021	NA	NA	-	-	-	-	intra-species
YunN-PE2-W	HaiN-LD1-W	0.0021	0.0305	0.0021	0.0021	NA	NA	-	-	-	-	intra-species
YunN-PE2-W	HaiN-LD2-W	0.0042	0.0326	0.0042	0.0042	NA	NA	-	-	-	-	intra-species
YunN-PE2-W	HaiN-LD3-W	0.0021	0.0305	0.0021	0.0021	NA	NA	-	-	-	-	intra-species
YunN-PE2-W	HaiN-LG3-W	0	0.0305	0	0	NA	NA	-	-	-	-	intra-species
YunN-PE2-W	HaiN-LS1-W	0.0021	0.0305	0.0021	0.0021	NA	NA	-	-	-	-	intra-species
YunN-PE2-W	HaiN-LS2-W	0.0021	0.0305	0.0021	0.0021	NA	NA	-	-	-	-	intra-species
YunN-PE2-W	HaiN-SY1-W	0.0021	0.0305	0.0021	0.0021	NA	NA	-	-	-	-	intra-species
YunN-PE2-W	HaiN-SY2-W	0.0021	0.0305	0.0021	0.0021	NA	NA	-	-	-	-	intra-species
YunN-PE2-W	HaiN-WC1-W	0.0021	0.0305	0.0021	0.0021	NA	NA	-	-	-	-	intra-species
YunN-PE2-W	HaiN-WN2-W	0	0.0305	0	0	NA	NA	-	-	-	-	intra-species
YunN-PE2-W	HaiN-WN-BHZ4-N	0.0021	0.0305	0.0021	0.0021	NA	NA	-	-	-	-	intra-species
YunN-PE2-W	HaiN-WN-1-W	0.0021	0.0305	0.0021	0.0021	NA	NA	-	-	-	-	intra-species
YunN-PE2-W	HaiN-WN-XLXS2-N	0.0042	0.0326	0.0042	0.0042	NA	NA	-	-	-	-	intra-species
YunN-PE2-W	YunN-PE2-W	NA	NA	NA	NA	NA	NA	-	-	-	-	intra-species
YunN-PE2-W	YunN-PE1-W	0	0.0265	0	0	NA	NA	-	-	-	-	intra-species
YunN-PE2-W	YunN-XSBN5-N	0.0021	0.0305	0.0021	0.0021	NA	NA	-	-	-	-	intra-species
YunN-PE2-W	YunN-XSBN6-N	0	0.0041	0	0	NA	NA	-	-	-	-	intra-species
YunN-PE1-W	D	0	0.0021	0	0	0.0021	0.0042	0.0021	0.0021	0	0.0265	0	0	0	0.0265	0	0	0.0084	0.0366	0.0084	0.0084	0.0084	0.0126	0.0085	0.0085	0	0.0265	0	0	0.0084	0.0227	0.0084	0.0084	0.0042	0.0063	0.0042	0.0042	0.0042	0.0286	0.0042	0.0042	0	0.0021	0	0	0	0.0021	0	0
YunN-PE1-W	GuagnX-CZ2-W	0	0.0144	0	0	NA	NA	-	-	-	-	intra-species
YunN-PE1-W	GuangX-CZ1-W	0.0021	0.0021	0.0021	0.0021	NA	NA	-	-	-	-	intra-species
YunN-PE1-W	HaiN-CJ-W	0	0.0042	0	0	NA	NA	-	-	-	-	intra-species
YunN-PE1-W	HaiN-DF1-W	0.0021	0.0042	0.0021	0.0021	NA	NA	-	-	-	-	intra-species
YunN-PE1-W	HaiN-DF2-W	0.0021	0.0042	0.0021	0.0021	NA	NA	-	-	-	-	intra-species
YunN-PE1-W	HaiN-HK-HZZ2-N	0.0021	0.0042	0.0021	0.0021	NA	NA	-	-	-	-	intra-species
YunN-PE1-W	HaiN-LD1-W	0.0021	0.0042	0.0021	0.0021	NA	NA	-	-	-	-	intra-species
YunN-PE1-W	HaiN-LD2-W	0.0042	0.0063	0.0042	0.0042	NA	NA	-	-	-	-	intra-species
YunN-PE1-W	HaiN-LD3-W	0.0021	0.0042	0.0021	0.0021	NA	NA	-	-	-	-	intra-species
YunN-PE1-W	HaiN-LG3-W	0	0.0042	0	0	NA	NA	-	-	-	-	intra-species
YunN-PE1-W	HaiN-LS1-W	0.0021	0.0042	0.0021	0.0021	NA	NA	-	-	-	-	intra-species
YunN-PE1-W	HaiN-LS2-W	0.0021	0.0042	0.0021	0.0021	NA	NA	-	-	-	-	intra-species
YunN-PE1-W	HaiN-SY1-W	0.0021	0.0042	0.0021	0.0021	NA	NA	-	-	-	-	intra-species
YunN-PE1-W	HaiN-SY2-W	0.0021	0.0042	0.0021	0.0021	NA	NA	-	-	-	-	intra-species
YunN-PE1-W	HaiN-WC1-W	0.0021	0.0042	0.0021	0.0021	NA	NA	-	-	-	-	intra-species
YunN-PE1-W	HaiN-WN2-W	0	0.0042	0	0	NA	NA	-	-	-	-	intra-species
YunN-PE1-W	HaiN-WN-BHZ4-N	0.0021	0.0042	0.0021	0.0021	NA	NA	-	-	-	-	intra-species
YunN-PE1-W	HaiN-WN-1-W	0.0021	0.0042	0.0021	0.0021	NA	NA	-	-	-	-	intra-species
YunN-PE1-W	HaiN-WN-XLXS2-N	0.0042	0.0063	0.0042	0.0042	NA	NA	-	-	-	-	intra-species
YunN-PE1-W	YunN-PE2-W	0	0.0265	0	0	NA	NA	-	-	-	-	intra-species
YunN-PE1-W	YunN-PE1-W	NA	NA	NA	NA	NA	NA	-	-	-	-	intra-species
YunN-PE1-W	YunN-XSBN5-N	0.0021	0.0042	0.0021	0.0021	NA	NA	-	-	-	-	intra-species
YunN-PE1-W	YunN-XSBN6-N	0	0.0265	0	0	NA	NA	-	-	-	-	intra-species
YunN-XSBN5-N	D	0.0021	0.0063	0.0021	0.0021	0	0	0	0	0.0021	0.0305	0.0021	0.0021	0.0021	0.0305	0.0021	0.0021	0.0105	0.0406	0.0105	0.0105	0.0105	0.0167	0.0106	0.0106	0.0021	0.0305	0.0021	0.0021	0.0105	0.0268	0.0106	0.0106	0.0063	0.0104	0.0063	0.0063	0.0063	0.0326	0.0063	0.0063	0.0021	0.0063	0.0021	0.0021	0.0021	0.0063	0.0021	0.0021
YunN-XSBN5-N	GuagnX-CZ2-W	0.0021	0.0185	0.0021	0.0021	NA	NA	-	-	-	-	intra-species
YunN-XSBN5-N	GuangX-CZ1-W	0.0042	0.0063	0.0042	0.0042	NA	NA	-	-	-	-	intra-species
YunN-XSBN5-N	HaiN-CJ-W	0.0021	0.0083	0.0021	0.0021	NA	NA	-	-	-	-	intra-species
YunN-XSBN5-N	HaiN-DF1-W	0	0	0	0	NA	NA	-	-	-	-	intra-species
YunN-XSBN5-N	HaiN-DF2-W	0	0	0	0	NA	NA	-	-	-	-	intra-species
YunN-XSBN5-N	HaiN-HK-HZZ2-N	0	0	0	0	NA	NA	-	-	-	-	intra-species
YunN-XSBN5-N	HaiN-LD1-W	0	0	0	0	NA	NA	-	-	-	-	intra-species
YunN-XSBN5-N	HaiN-LD2-W	0.0021	0.0021	0.0021	0.0021	NA	NA	-	-	-	-	intra-species
YunN-XSBN5-N	HaiN-LD3-W	0	0	0	0	NA	NA	-	-	-	-	intra-species
YunN-XSBN5-N	HaiN-LG3-W	0.0021	0.0083	0.0021	0.0021	NA	NA	-	-	-	-	intra-species
YunN-XSBN5-N	HaiN-LS1-W	0	0	0	0	NA	NA	-	-	-	-	intra-species
YunN-XSBN5-N	HaiN-LS2-W	0	0	0	0	NA	NA	-	-	-	-	intra-species
YunN-XSBN5-N	HaiN-SY1-W	0	0	0	0	NA	NA	-	-	-	-	intra-species
YunN-XSBN5-N	HaiN-SY2-W	0	0	0	0	NA	NA	-	-	-	-	intra-species
YunN-XSBN5-N	HaiN-WC1-W	0	0	0	0	NA	NA	-	-	-	-	intra-species
YunN-XSBN5-N	HaiN-WN2-W	0.0021	0.0083	0.0021	0.0021	NA	NA	-	-	-	-	intra-species
YunN-XSBN5-N	HaiN-WN-BHZ4-N	0.0042	0.0083	0.0042	0.0042	NA	NA	-	-	-	-	intra-species
YunN-XSBN5-N	HaiN-WN-1-W	0	0	0	0	NA	NA	-	-	-	-	intra-species
YunN-XSBN5-N	HaiN-WN-XLXS2-N	0.0063	0.0104	0.0063	0.0063	NA	NA	-	-	-	-	intra-species
YunN-XSBN5-N	YunN-PE2-W	0.0021	0.0305	0.0021	0.0021	NA	NA	-	-	-	-	intra-species
YunN-XSBN5-N	YunN-PE1-W	0.0021	0.0042	0.0021	0.0021	NA	NA	-	-	-	-	intra-species
YunN-XSBN5-N	YunN-XSBN5-N	NA	NA	NA	NA	NA	NA	-	-	-	-	intra-species
YunN-XSBN5-N	YunN-XSBN6-N	0.0021	0.0305	0.0021	0.0021	NA	NA	-	-	-	-	intra-species
YunN-XSBN6-N	D	0	0.0244	0	0	0.0021	0.0305	0.0021	0.0021	0	0	0	0	0	0.0041	0	0	0.0103	0.0361	0.0104	0.0104	0.0084	0.0387	0.0085	0.0085	0	0	0	0	0.0084	0.0444	0.0084	0.0084	0.0042	0.0325	0.0042	0.0042	0.0041	0.0061	0.0041	0.0041	0	0.0244	0	0	0	0.0244	0	0
YunN-XSBN6-N	GuagnX-CZ2-W	0.0082	0.0204	0.0083	0.0083	NA	NA	-	-	-	-	intra-species
YunN-XSBN6-N	GuangX-CZ1-W	0.0021	0.0285	0.0021	0.0021	NA	NA	-	-	-	-	intra-species
YunN-XSBN6-N	HaiN-CJ-W	0	0.0264	0	0	NA	NA	-	-	-	-	intra-species
YunN-XSBN6-N	HaiN-DF1-W	0.0021	0.0305	0.0021	0.0021	NA	NA	-	-	-	-	intra-species
YunN-XSBN6-N	HaiN-DF2-W	0.0021	0.0305	0.0021	0.0021	NA	NA	-	-	-	-	intra-species
YunN-XSBN6-N	HaiN-HK-HZZ2-N	0.0021	0.0305	0.0021	0.0021	NA	NA	-	-	-	-	intra-species
YunN-XSBN6-N	HaiN-LD1-W	0.0021	0.0305	0.0021	0.0021	NA	NA	-	-	-	-	intra-species
YunN-XSBN6-N	HaiN-LD2-W	0.0042	0.0325	0.0042	0.0042	NA	NA	-	-	-	-	intra-species
YunN-XSBN6-N	HaiN-LD3-W	0.0021	0.0305	0.0021	0.0021	NA	NA	-	-	-	-	intra-species
YunN-XSBN6-N	HaiN-LG3-W	0	0.0264	0	0	NA	NA	-	-	-	-	intra-species
YunN-XSBN6-N	HaiN-LS1-W	0.0021	0.0305	0.0021	0.0021	NA	NA	-	-	-	-	intra-species
YunN-XSBN6-N	HaiN-LS2-W	0.0021	0.0305	0.0021	0.0021	NA	NA	-	-	-	-	intra-species
YunN-XSBN6-N	HaiN-SY1-W	0.0021	0.0305	0.0021	0.0021	NA	NA	-	-	-	-	intra-species
YunN-XSBN6-N	HaiN-SY2-W	0.0021	0.0305	0.0021	0.0021	NA	NA	-	-	-	-	intra-species
YunN-XSBN6-N	HaiN-WC1-W	0.0021	0.0305	0.0021	0.0021	NA	NA	-	-	-	-	intra-species
YunN-XSBN6-N	HaiN-WN2-W	0	0.0264	0	0	NA	NA	-	-	-	-	intra-species
YunN-XSBN6-N	HaiN-WN-BHZ4-N	0.0021	0.0265	0.0021	0.0021	NA	NA	-	-	-	-	intra-species
YunN-XSBN6-N	HaiN-WN-1-W	0.0021	0.0305	0.0021	0.0021	NA	NA	-	-	-	-	intra-species
YunN-XSBN6-N	HaiN-WN-XLXS2-N	0.0042	0.0325	0.0042	0.0042	NA	NA	-	-	-	-	intra-species
YunN-XSBN6-N	YunN-PE2-W	0	0.0041	0	0	NA	NA	-	-	-	-	intra-species
YunN-XSBN6-N	YunN-PE1-W	0	0.0265	0	0	NA	NA	-	-	-	-	intra-species
YunN-XSBN6-N	YunN-XSBN5-N	0.0021	0.0305	0.0021	0.0021	NA	NA	-	-	-	-	intra-species
YunN-XSBN6-N	YunN-XSBN6-N	NA	NA	NA	NA	NA	NA	-	-	-	-	intra-species
[truncated: 31 more columns]
