# Supplementary material for: Establishment of a two-tiered molecular identification system for Dracaena species – the source plants of dragon’s blood
Source: Front Plant Sci. 2026 Jul 16;17:1851019. doi: 10.3389/fpls.2026.1851019 (PMC13420402; doi:10.3389/fpls.2026.1851019)
Supplement: Supplementary file 4 [file Table4.xlsx]

## Sheet: Supplementary Table S5
Supplementary Table S5. AMOVA results for 5 population groups based on 13 SSR loci
Source of Variation	Degrees of Freedom	Sum of Squares	Mean Square	Est. Var.	Variation %	P-value
Among populations	4	60.8077	15.2019	2.29265	29.92	0.001
Within populations	21	112.769	5.36996	5.36996	70.08
Total	25	173.577		7.66262	100
Permutations = 999; PhiPT = 0.299; P-value based on 999 permutations.
