# Supplementary material for: Establishment of a two-tiered molecular identification system for Dracaena species – the source plants of dragon’s blood
Source: Front Plant Sci. 2026 Jul 16;17:1851019. doi: 10.3389/fpls.2026.1851019 (PMC13420402; doi:10.3389/fpls.2026.1851019)
Supplement: Supplementary file 5 [file Table5.xlsx]

## Sheet: Supplementary Table S6-SSR LD
	Supplementary Table S6 | Results of pairwise linkage disequilibrium tests among 16 SSR loci
Row	Marker1	Marker2	Mutual Information	Multi-Allelic D	Multi-Allelic D'	ChiSquare df	ChiSquare value	ChiSquare p-value
1	DSSR-006	DSSR-013	0.411097	0.0331428	0.522059	24	344.025	0
2	DSSR-013	DSSR-022	0.520067	0.0828766	0.796703	42	350.919	0
3	DSSR-022	DSSR-026	0.335303	0.03713	0.44928	35	207.409	0
4	DSSR-026	DSSR-039	0.128839	0.019881	0.544953	35	65.4016	0.00137663
5	DSSR-039	DSSR-050	0.161572	0.00467788	0.241235	49	83.1344	0.00167769
6	DSSR-050	DSSR-056	0.46122	0.0410499	0.515836	28	373.984	0
7	DSSR-056	DSSR-063	0.395871	0.0406699	0.518624	28	282.407	0
8	DSSR-063	DSSR-065	0.412895	0.0318196	0.542486	35	365.423	0
9	DSSR-065	DSSR-079	0.398969	0.0399543	0.575846	35	256.377	0
10	DSSR-079	DSSR-080	0.611652	0.0749358	0.917841	63	620.439	0
11	DSSR-080	DSSR-086	0.409635	0.0434311	0.529689	54	483.302	0
12	DSSR-086	DSSR-087	0.132111	0.00816278	0.192828	54	154.595	1.23259e-11
13	DSSR-087	DSSR-174	0.124851	0.0293827	0.317473	81	67.1268	0.865655
14	DSSR-174	DSSR-187	0.460023	0.0604642	0.655056	72	346.723	0
15	DSSR-187	DSSR-188	0.38106	0.0870644	0.716944	40	229.993	0
